# Supplementary material for: In vivo screen of Plasmodium targets for mosquito-based malaria control
Source: Nature. 2025 May 21;643(8072):785–93. doi: 10.1038/s41586-025-09039-2 (PMC12267055; doi:10.1038/s41586-025-09039-2)
Supplement: Supplementary file 3 — Supplementary Tables 1–5. [file 41586_2025_9039_MOESM3_ESM.zip]

Archive with 5 entries (5 files):
- 2024-06-11658B-s3/2024-06-11658B-Supplementary Table 1.xlsx
- 2024-06-11658B-s3/2024-06-11658B-Supplementary Table 2.xlsx
- 2024-06-11658B-s3/2024-06-11658B-Supplementary Table 3.xlsx
- 2024-06-11658B-s3/2024-06-11658B-Supplementary Table 4.xlsx
- 2024-06-11658B-s3/2024-06-11658B-Supplementary Table 5.xlsx
