# Supplementary material for: In vivo screen of Plasmodium targets for mosquito-based malaria control
Source: Nature. 2025 May 21;643(8072):785–93. doi: 10.1038/s41586-025-09039-2 (PMC12267055; doi:10.1038/s41586-025-09039-2)
Supplement: Supplementary file 3 — Supplementary Tables 1–5. [file 41586_2025_9039_MOESM3_ESM.zip › 2024-06-11658B-s3/2024-06-11658B-Supplementary Table 1.xlsx]

## Sheet: Sheet1
Target/Resistance mechanism	Compound	Alternative Names	Number	Fig. 1b: Topical application odds ratio (95% confidence interval)	Fig. 2b: Tarsal contact odds ratio (95% confidence interval)	SMILES
Cytochrome BC1 Qo site	ELQ-456		1	0 (0, 0.02273)	0.06681 (0.02715, 0.1673)	CCCCCCCCCCCc2c(C)nc1cc(F)cc(F)c1c2OCOC(=O)OCC
P-type ATPase 4	Cipargamin	NITD609, KAE609	2	0.007055 (0.002484, 0.02361)	1.68 (0.1835, 25.37)	C[C@H]1Cc2c([nH]c3cc(Cl)c(F)cc23)[C@@]2(N1)C(=O)Nc1ccc(Cl)cc21
P-type ATPase 4	MMV1558900		3	0.02039 (0.008598, 0.05618)		CC1Cc2c([nH]c3c(F)c(Cl)c(F)cc23)C4(N1)C(=O)Nc5ccc(Cl)cc45
P-type ATPase 4	MMV1793609		4	0.02622 (0.007137, 0.09155)		Fc1ccc(NC(=O)[C@@H]2[C@H](N(CC(F)(F)F)C(=O)c3ccccc23)c4ccc(OC5CC5nc4)cc1C#N
P-type ATPase 4	GSK1		5	0.0979 (0.0427, 0.2215)	1.36 (0.1481, 20.75)
Cytochrome BC1 Qi site	ELQ-331	MMV1579167	6	0.06228 (0.01884, 0.2238)	2.895 (0.6306, 11.68)	CC1=C(C2=CC=C(OC3=CC=C(OC(F)(F)F)C=C3)C=C2)C(OCOC(OCC)=O)C4=CC(Cl)=C(OC)C=C4N1
P-type ATPase 4	MMV1558130		7	0.1037 (0.04512, 0.2495)		CC1Cc2c([nH]c3nc(Cl)c(F)cc23)C4(N1)C(=O)Nc5ccc(Cl)cc45
eukaryotic Elongation Factor 2	M5717	MMV643121, DDD107498, Cabamiquine	8	0.1484 (0.07981, 0.2855)	2.476 (0.7882, 7.64)	C1CCN(C1)CCNC(=O)C2=CC(=NC3=C2C=C(C=C3)F)C4=CC=C(C=C4)CN5CCOCC5
P-type ATPase 4	MMV1576856		9	0.1164 (0.04608, 0.3056)		C[C@@H]1CN[C@@]2(C(=O)Nc3ccc(Cl)cc23)c4[nH]c5cc(Cl)c(F)cc5c14
P-type ATPase 4	MMV1581373		10	0.1136 (0.04002, 0.3357)		C[C@@H]1Cc2c([nH]c3cc(O)c(F)cc23)[C@]4(N1)C(=O)Nc5ccc(Cl)cc45
P-type ATPase 4	GSK2		11	0.2034 (0.1059, 0.3875)	1.52 (0.1658, 23.06)
P-type ATPase 4	GSK3		12	0.09066 (0.02518, 0.4018)
Cytochrome BC1	MMV1451822		13	0.1276 (0.04645, 0.4116)		Fc1ccc(cc1)-c1noc(CN(Cc2ccco2)Cc2ccc(cc2)C(=O)NC2CC2)n1
P-type ATPase 4	GSK4		14	0.2196 (0.1045, 0.48)	2.4 (0.2632, 35.78)
Dihydrofolate Reductase	Pyrimethamine	MMV000024	15	0.2062 (0.09422, 0.4824)	0.4082 (0.02768, 3.642)	CCC1=C(C(=NC(=N1)N)N)C2=CC=C(C=C2)Cl
P-type ATPase 4	GSK5		16	0.2948 (0.1357, 0.6425)
Parasitophorous vacuole membrane protein S16	DDD01035881		17	0.3346 (0.1757, 0.6452)	1.615 (0.4198, 5.854)	OC1(CNS(=O)(=O)C2=CC=C(Br)S2)CCOC2=CC=CC=C12
Parasitophorous vacuole membrane protein S16	DDD01028076		18	0.4625 (0.259, 0.8282)	1.705 (0.4432, 5.576)	OC1(CNS(=O)(=O)C2=CC=CC=C2Br)CCOC2=CC=CC=C12
Cytochrome BC1	MMV006389		19	0.5004 (0.2864, 0.8573)	6.053 (0.6669, 73.92)	FC1=CC=CC(=C1)C1SC2=C(C=CC=C2)N=C2C1C(=O)C1=C2C=CC=C1
P-type ATPase 4	GSK6		20	0.4426 (0.2183, 0.9205)	2.333 (0.7026, 7.348)
Dihydrofolate Reductase	P218	MMV000147	21	0.3846 (0.1483, 0.9437)		CCc1nc(N)nc(c1OCCCOc1ccccc1CCC(=O)O)N
Acetyl CoA Synthetase	DDD02379309		22	0.5519 (0.3177, 0.9812)	1.548 (0.564, 4.077)	CC(C)N1Cc2cccc(NCC(=O)N(C)C)c2C1
Parasitophorous vacuole membrane protein S16	DDD01028074		23	0.4606 (0.2029, 1.079)		CC1=CC=C(S1)S(=O)(=O)NCC1(O)CCOC2=CC=CC=C12
Cytochrome BC1	MMV1804508		24	0.638 (0.3613, 1.108)		CC1=C(N2CCN(C3=NC=C(C(NC4CC4)=O)C=N3)CC2)C=CC=C1
Parasitophorous vacuole membrane protein S16	DDD01028073		25	0.4444 (0.1796, 1.161)		OC1(CNS(=O)(=O)C2=CC=CC=C2F)CCOC2=CC=CC=C12
Threonyl tRNA Synthetase	MMV084032	Borrelidin	26	0.5427 (0.2435, 1.18)		C[C@H]1C[C@H](C[C@@H]([C@H](/C(=C\C=C\C[C@H](OC(=O)C[C@@H]([C@H](C1)C)O)[C@@H]2CCC[C@H]2C(=O)O)/C#N)O)C)C
Farnesyl/geranyl geranyl biphosphate synthase	MMV019313		27	0.612 (0.3081, 1.273)		Cn1c2ccccc2c3c(c1=O)cc(s3)C(=O)NCCCN4CCCCCC4
Endoplasmic reticulum processing; Cyclic Amine Resistance Locus	KAF156		28	0.4 (0.1139, 1.279)		CC1(C)N(CCn2c(Nc3ccc(F)cc3)c(nc12)-c1ccc(F)cc1)C(=O)CN
Dihydroorotate Dehydrogenase	DSM873	MMV1582514	29	0 (0, 1.325)		CC1C(C(CC2=NN=C(C(C)N)N2)=O)=NC=C1C3(CC3)CC4=CC(CN)=C(C(F)(F)F)C=C4
P-type ATPase 4	GSK7		30	0.4737 (0.167, 1.357)
Cytochrome BC1	GSK8*		31	0.4858 (0.1519, 1.415)
Isoleucyl tRNA Synthetase	MMV1580857		32	0.5492 (0.2225, 1.511)		C[C@H](O)[C@H](C)[C@@H]1O[C@H]1C[C@H]2CO[C@@H](C\C(=C\C(=O)OCCCCCCCCC(=O)O)\C)[C@H](O)[C@@H]2O
P-type ATPase 4	MMV1558131		33	0.5516 (0.1849, 1.573)		CC1Cc2c([nH]c3ncc(F)cc23)C4(N1)C(=O)Nc5ccc(Cl)cc45
Cytochrome BC1 Qo site	ELQ-437		34	0.7826 (0.3576, 1.660)		COC1=C(F)C=C2C(N=C(CCCCCCCCCCC)C2=O)=C1
Cytochrome BC1	GSK9*		35	0.4565 (0.1387, 1.674)
Cytochrome BC1	GSK10		36	0.1905 (0.01543, 1.696)
P-type ATPase 4	GSK11		37	0.5742 (0.1948, 1.79)
Dihydroorotate Dehydrogenase	MMV1490397		38	0.6581 (0.2263, 1.826)		CC(c1nn2c(nnc2s1)-c1ccco1)c1ccc(c(F)c1)-c1ccccc1
P-type ATPase 4	GSK12		39	0.907 (0.4482, 1.833)
Endoplasmic reticulum processing; Cyclic Amine Resistance Locus	GNF179	MMV1580071	40	0.8211 (0.381, 1.86)		CC1(C2=NC(=C(N2CCN1C(=O)CN)NC3=CC=C(C=C3)Cl)C4=CC=C(C=C4)F)C
Cytochrome BC1	GSK13*		41	0.7912 (0.3127, 2.029)
Cytochrome BC1	GSK14*		42	0.5714 (0.1704, 2.282)
Chloroquine Resistance Transporter	MMV006767		43	0.9412 (0.3842, 2.283)		COC1=CC2=CC(C(=O)NC3=CC=CC=C3)=C(N)N=C2C=C1OC
Lysyl tRNA Synthetase	MMV674143		44	0.9808 (0.4172, 2.355)		C[C@H]1CCC[C@H](CC2Cc3cc(O)cc(O)c3C(=O)O2)O1
Leucyl tRNA Synthetase	MMV670325		45	1.18 (0.5155, 2.569)		CCOc1ccc(Cl)c2[C@@H](CN)OB(O)c12
Phosphatidylinositol-4-OH Kinase	MMV650381	KDU691	46	0.95 (0.3598, 2.598)		O=C(N(C)C1=CC=C(C(F)(F)F)C=C1)C2=CN3C(C=N2)=NC=C3C(C=C4)=CC=C4C#N
Acyl CoA Synthetase 10	MMV665924		47	1 (0.3148, 3.177)		COC1=CC=C(C=C1)C(=O)C1CC1C1=CC=C(Cl)C=C1
Phosphatidylinositol-4-OH Kinase	MMV390048		48	1.673 (0.8113, 3.329)		CS(=O)(=O)C1=CC=C(C=C1)C2=CC(=C(N=C2)N)C3=CN=C(C=C3)C(F)(F)F
Unknown; transmission blocking	Methylene Blue		49	0.913 (0.2413, 3.466)		[Cl-].CN(C)c1ccc2nc3ccc(cc3[s+]c2c1)N(C)C
Impairs erythrocyte rupture	MMV665785		50	0.667 (0.1094, 3.6179)		CC(C)(C)c1ccc(O)c(CNC2CCCCC2)c1
Cytochrome BC1	GSK15*		51	1.043 (0.2769, 3.927)
ABC transporter ABCI3	MMV020746		52	1.042 (0.2546, 4.155)		Cc1ccc(Oc2ncccc2C(=O)Nc2cccc3cccnc23)c(C)c1
eukaryotic Elongation Factor 2	MMV016838		53	1.438 (0.5282, 4.159)		Cc1ccc(cc1)-c1cc(c2cc(ccc2n1)Br)C(=O)Nc1cccnc1
Niemann-Pick Type C1-Related protein	MMV019662		54	1.5 (0.5544, 4.256)		COC1=CC=C(C=C1)N1CCN(CC1)C(CNC(=O)C1CCCCC1)C1=CC=C2OCOC2=C1
P-type ATPase 4	GSK16		55	1.684 (0.5234, 5.548)
Dihydroorotate dehydrogenase	DSM267	MMV018914	56	2.135 (0.8489, 5.668)		Cc3cc(Nc1ccc(cc1)C(F)(F)F)n2nc(nc2n3)C(C)(F)F
Acyl CoA Synthetase 10	MMV019719		57	1.462 (0.3742, 5.826)		COC1=CC=C(C=C1)C1=C(C)SC(NC(=O)CC2=CC=C3OCCOC3=C2)=N1
Acetyl CoA Synthetase	MMV019721		58	0.8421 (0.1219, 5.866)		CCN(CC)S(=O)(=O)c1ccc(Cl)c(c1)C(=O)Nc1ccc2nc(C)sc2c1
Apicoplast translation; Proteasome	MMV000030	Thiostrepton	59	1.667 (0.472, 6.087)		CC[C@H](C)[C@H]1C(=O)N[C@H](C(=O)NC(=C)C(=O)N[C@H(C(=ON[C@]23CCC(=N[C@@H]2C4=CSC(=N4)[C@H]([C@H](OC(=O)C5=NC6=C(C=C[C@H([C@@H]6O)N1)C(=C5)[C@H](C)O)C)NC(=O)C7=CSC(=N7)[C@@H](NC(=O)[C@H]8CSC(=N8)/C(=C/C)/NC(=O)[C@@H](NC(=O)C9=CSC3=N9)[C@@H](C)O)[C@@](C)([C@@H](C)O)O)C1=NC(=CS1)C(=O)NC(=C)C(=O)NC(=C)C(=O)N)C)C
P-type ATPase 4	MMV1558903		60	1.908 (0.5543, 6.247)		CC1Cc2c([nH]c3cc(Cl)c(F)cc23)C4(N1)C(=O)Nc5cccnc45
Dihydroorotate dehydrogenase	DSM265	MMV018912	61	2 (0.6702, 6.59)		CC1=NC2=NC(=NN2C(=C1)NC3=CC=C(C=C3)S(F)(F)(F)(F)F)C(C)(F)F
Dihydroorotate dehydrogenase	DSM421	MMV669059	62	2.095 (0.5673, 6.656)		FC(C1=CC=C(NC2=CC(C)=NC3=NC(C(F)(F)C)=NN23)C=N1)(F)F
Cytochrome BC1 Qi site	ELQ-300	MMV034055	63	1.882 (0.4995, 7.267)		Cc1c(c(=O)c2cc(c(cc2[nH]1)OC)Cl)c3ccc(cc3)Oc4ccc(cc4)OC(F)(F)F
Prolyl tRNA synthetase	Halofuginone		64	2.044 (0.5084, 7.676)		C1CC(C(NC1)CC(=O)CN2C=NC3=CC(=C(C=C3C2=O)Cl)Br)O
Heme biosynthesis	Succinylacetone		65	2.833 (0.9211, 8.229)		CC(=O)CC(=O)CCC(=O)O
Niemann-Pick Type C1-Related protein	MMV009108*		66	2.824 (0.8288, 8.74)		CCN(CC)S(=O)(=O)C1=CC=C(C=C1)C1=CSC(NC2=CC(C)=C(C)C=C2)=N1
Unknown	MMV665882		67	1.133 (0.07386, 9.187)		OC(CNC1CCCCC1)Cn1c2ccc(I)cc2c2cc(I)ccc12
Farnesyltransferase	MMV019066		68	1.6 (0.3038, 9.397)		COC1=CC=CC=C1CNC(=O)CCN1C(=O)NC2=C(SC=C2)C1=O
Prolyl tRNA synthetase	NCP26		69	2 (0.4277, 11.12)		O=C(C1=NC=CN=C1NC(N2CCCCC2)=O)NC3CC4=C(C=CC=C4)C3
Folate metabolism; Aminopeptidase P	MMV024114		70	3.0003 (0.6439, 15.425)		CC1=CC=C(C=C1)S(=O)(=O)N1C=C(C2=CC(Br)=CN=C12)C1=CC(N)=NC=C1
Dihydrofolate Reductase	MMV000049	5-Fluoro-orotate	71	1.7 (0.09913, 16.7)		O=C(N1)NC(C([O-])=O)=C(F)C1=O
Amino acid transporter (AAT1), Forkhead-associated domain (FHA)	MMV668399		72	1.8 (0.1049, 17.61)		C(C1CCN(CC1)C1=NC(=NC(=C1)C1=CC=CN=C1)C1=CC=NC=C1)N1CCOCC1
P-type ATPase 4	GSK17		73	3.587 (0.7471, 17.66)
Dihydroorotate Dehydrogenase	DSM161	MMV011239	74	1 (0.0504, 19.857)		CC1=NC2=NC=NN2C(=C1)NC3=CC=C(C=C3)S(F)(F)(F)(F)F
Dihydroorotate Dehydrogenase	DSM705	MMV1545632	75	1.1 (0.0554, 21.753)		O=C(c1[nH]cc(c1C)C1(CC1)c1ccc(nc1)C(F)(F)F)N[C@@H](c1ncn[nH]1)C
Cytochrome BC1	GSK18*		76	1.333 (0.0637, 27.21)
Acetyl CoA Synthetase	MMV689258		77	2.133 (0.2452, 28.99)		OCC([C@@H](C(=O)NC[C@H](NC(=O)CCc1ccccc1F)C)O)(C)C
Cytochrome BC1	GSK19*		78	2.609 (0.3532, 33.79)
Heat Shock Protein 90	MMV019881*		79	3 (0.3766, 36.79)		c1ccc(cc1)CN2CCC(CC2)NC(=O)c3cc(cc(c3)C(=O)NC4CCN(CC4)Cc5ccccc5)C( =O)NC6CCN(CC6)Cc7ccccc7
Unknown; transmission blocking	GSK20*		80	3.304 (0.4584, 42.28)
Acetyl CoA Synthetase	MMV084978	GNF-PF-3516	81	5 (0.6231, 68.49)		Clc1ccc(cc1)C(=O)NNC(=O)c2csnn2
*Saturated solution at screening concentration of 2 mM
