# Supplementary material for: In vivo screen of Plasmodium targets for mosquito-based malaria control
Source: Nature. 2025 May 21;643(8072):785–93. doi: 10.1038/s41586-025-09039-2 (PMC12267055; doi:10.1038/s41586-025-09039-2)
Supplement: Supplementary file 3 — Supplementary Tables 1–5. [file 41586_2025_9039_MOESM3_ESM.zip › 2024-06-11658B-s3/2024-06-11658B-Supplementary Table 2.xlsx]

## Sheet: Model descriptors
Model	Descriptor code	Class	Description	Relative importance
GA-MLR	GCUT_SLOGP_3	2D	Logarithmic of the partition coefficient octanol/water (logP) GCUT (3/3)	1
	E_ele	2D	Electrostatic energy	0.786698
	BCUT_SMR_0	2D	Molar Refractivity BCUT (0/3).	0.542040
	vsurf_ID8	i3D	Hydrophobic integy moment at -1.6 kcal/mol energy level	0.533767
PLS	CASA-	i3D	Charge-weighted negative surface area	1
	DCASA	i3D	Absolute difference in charge-weighted areas	0.673046
	Q_VSA_POL	2D	Total polar van der Waals surface area	0.627935
	PEOE_VSA_POS	2D	Total positive van der Waals surface area	0.588631
	pmi	i3D	Principal moment of inertia	0.530581
	PEOE_VSA+1	2D	Total positive 1 van der Waals surface area	0.420487
PCR	vsurf_D1	i3D	Hydrophobic volume at -0.2 kcal/mol energy level	1
	vsurf_D5	i3D	Hydrophobic volume at -1.0 kcal/mol energy level	0.870138
	CASA-	i3D	Charge-weighted negative surface area	0.489064
	ASA_P	2D	Water accessible surface area of all polar (|qi|>=0.2) atoms	0.404413
	E_nb	i3D	Non-bonded energy	0.212064
	vsurf_Wp2	i3D	Polar volume at -0.5 kcal/mol energy level	0.210301
Class, description and relative importance of descriptors used in the mathematical equations for each QSAR model (tab 6). i3D, internal coordinate dependent 3D.
GA-MLR: Genetic algortithm-multiple linear regression
PLS: Partial least squares
PCR: Prinicipal component regression

## Sheet: Data set (training+ test set)
Target/Resistance mechanism	Compound	SMILES	BCUT_SMR_0	E_ele	GCUT_SLOGP_3	vsurf_ID8	vsurf_D5	vsurf_Wp1	CASA-	ASA_P	DCASA	E_nb	PEOE_VSA+1	PEOE_VSA_POS	pmi	Q_VSA_POL	vsurf_D1	vsurf_Wp2
Cytochrome BC1	ATQ	OC=2C(=O)c1ccccc1C(=O)C=2[C@@H]3CC[C@H](CC3)c4ccc(Cl)cc4	-2.53119	25.242	2.91892	0.54045	324.375	978.375	1265.72	80.2502	266.496	40.5641	34.1231	102.631	7493.08	57.6178	982.5	388
P-type ATPase 4	Cipargamin	C[C@H]1Cc2c([nH]c3cc(Cl)c(F)cc23)[C@@]2(N1)C(=O)Nc1ccc(Cl)cc21	-2.38594	14.2162	2.9196	1.2121	273.625	1020	1385.9	112.202	239.186	18.4148	32.5462	131.448	6265.86	78.0945	847.625	467
Parasitophorous vacuole membrane protein S16	DDD01028073	OC1(CNS(=O)(=O)C2=CC=CC=C2F)CCOC2=CC=CC=C12	-2.41252	-39.8952	2.70402	1.65758	212.125	910.5	1144.86	91.4612	256.51	-30.8312	66.0637	161.737	4044.8	73.8661	726.5	394.25
Parasitophorous vacuole membrane protein S16	DDD01028074	CC1=CC=C(S1)S(=O)(=O)NCC1(O)CCOC2=CC=CC=C12	-2.41214	-26.8163	2.70519	2.19546	237.5	930.625	1207.26	109.544	170.44	-22.6892	57.5329	178.718	4267.32	73.8661	754.375	367.5
Parasitophorous vacuole membrane protein S16	DDD01028076	OC1(CNS(=O)(=O)C2=CC=CC=C2Br)CCOC2=CC=CC=C12	-2.41247	-30.1616	2.71305	1.75197	266.875	994.125	1393.81	111.833	109.999	-20.5179	66.0637	154.968	6238.71	73.8661	898.75	433.375
Parasitophorous vacuole membrane protein S16	DDD01035881	OC1(CNS(=O)(=O)C2=CC=C(Br)S2)CCOC2=CC=CC=C12	-2.41214	-24.0938	2.68718	1.01487	242	1001.38	1475.71	113.765	365.644	-20.9365	57.5329	165.922	6673.36	73.8661	844.875	419.625
Acetyl CoA Synthetase	DDD02379309	CC(C)N1Cc2cccc(NCC(=O)N(C)C)c2C1	-2.48407	5.46221	2.73536	0.681398	276.75	841	493.964	99.4238	1669.25	9.71772	58.9921	224.343	3481.47	124.11	753.75	367.75
Cytochrome BC1	ELQ-121	CCCCCCCC1=C(C)Nc2cc(F)cc(F)c2C1=O	-2.43043	-21.8421	2.74345	1.12162	235.875	818	650.888	63.8507	385.506	-13.1787	10.7393	150.498	4423.72	49.529	686.375	311.75
Cytochrome BC1	ELQ-300	Cc1c(c(=O)c2cc(c(cc2[nH]1)OC)Cl)c3ccc(cc3)Oc4ccc(cc4)OC(F)(F)F	-2.07442	-12.9576	2.74646	1.45795	324.625	1197.75	1828.35	166.212	93.6193	2.21387	93.8038	181.787	18588.1	86.8102	1081.5	511.75
Cytochrome BC1	ELQ-331	CC1=C(C2=CC=C(OC3=CC=C(OC(F)(F)F)C=C3)C=C2)C(OCOC(OCC)=O)C4=CC(Cl)=C(OC)C=C4N1	-2.21502	-61.261	2.90884	1.02955	352.25	1320.75	2547.35	216.348	621.325	-49.9809	130.082	269.467	21498.6	151.675	1153.12	550.625
Cytochrome BC1	ELQ-437	CCCCCCCCCCCC1=C(C)Nc2cc(F)cc(F)c2C1=O	-2.47064	15.9741	2.7889	0.780658	264.125	820.125	619.174	66.7421	884.386	16.4349	36.9346	185.974	4264.99	55.659	732	286
Cytochrome BC1	ELQ-453	CCCCCCCc1c(C)nc(cc(cc2F)F)c2c1OCOC(OCC)=O	-2.42948	-62.9738	2.82036	1.71599	257	927.375	1049.69	124.744	888.776	-54.2504	57.9102	228.848	6703.02	113.115	759.875	315.625
Cytochrome BC1	ELQ-456	CCCCCCCCCCCc2c(C)nc1cc(F)cc(F)c1c2OCOC(=O)OCC	-2.4715	-62.4805	2.9086	1.31781	356	1119	1238.39	123.971	1583.94	-52.5271	57.9102	262.971	12698.5	113.115	977.375	400.625
Cytochrome BC1	ELQ-458	CCOC(OCOc1c2c(F)cc(F)cc2nc(C)c1-c(cc1)ccc1Oc(cc1)ccc1OC(F)(F)F)=O	-2.15287	-67.9795	2.80141	1.30807	269	1181	2290.37	206.307	165.853	-54.192	108.95	239.661	18953.9	147.893	959.625	468.125
Cytochrome BC1	ELQ-465	CCCCCCCc1c(C)nc(cc(c(F)c2)OC)c2c1OCOC(OCC)=O	-2.42983	-26.5036	2.86773	1.52835	350.875	1066.38	784.152	136.677	1922.94	-17.2308	55.5483	293.446	8336.22	125.255	949.875	406.875
Cytochrome BC1	ELQ-613	CCCCCCCc1c(C)nc(cc(c(Cl)c2)OC)c2c1OCOC(OCC)=O	-2.42982	-27.0072	2.87681	1.14787	381.125	1088.5	925.128	126.141	1776.19	-19.19	60.0681	288.945	8028.23	125.255	993.75	402
Cytochrome BC1	ELQ-614	CCCCc1c(C)nc(cc(c(F)c2)OC)c2c1OCOC(OCC)=O	-2.33996	-30.322	2.77799	1.56339	279.5	896.125	595.916	122.781	1491.25	-24.233	55.5483	267.854	4521.31	125.255	754.25	339.75
Cytochrome BC1	ELQ-618	CCCCc1c(C)nc(cc(c(Cl)c2)OC)c2c1OCOC(OCC)=O	-2.33995	-25.6268	2.78984	0.913292	384.5	1079.62	830.152	141.759	1434.57	-12.1423	60.0681	263.353	7885.67	125.255	1051.62	395
P-type ATPase 4	GSK6	CC(C)[C@@H](C(=O)Nc1cc(F)cc(F)c1)n1c(=O)[nH]c(C)c(N2CCOCC2)c1=O	-2.42105	-47.0011	2.7757	1.10563	235.625	1026.75	1488.17	142.105	1027.11	-29.834	64.0257	264.245	8644.87	171.082	767.375	406
Cytochrome BC1	GSK8*	Cc1cc(O)c2c(n1)sc1cc(Oc3ccc(OC(F)(F)F)cc3)ccc21	-2.03433	-36.2954	2.6735	1.78833	243.75	995.5	1450.27	176.587	385.29	-26.0145	59.4986	126.637	10023.3	84.3065	872.75	442.5
eukaryotic Elongation Factor 2	M5717	C1CCN(C1)CCNC(=O)C2=CC(=NC3=C2C=C(C=C3)F)C4=CC=C(C=C4)CN5CCOCC5	-2.54146	76.3092	2.8292	1.16437	341.875	1282.62	1194.03	115.453	3510.17	86.9744	209.18	337.674	14022.3	153.25	1034.12	628
Dihydrofolate Reductase	MMV000049	O=C(N1)NC(C([O-])=O)=C(F)C1=O	-1.89912	1.45364	1.79769	0.508755	67.875	523.5	948.34	242.203	701.747	6.48152	30.0271	69.438	949.269	113.805	289.625	155.875
Cytochrome BC1	MMV006389	FC1=CC=CC(=C1)C1SC2=C(C=CC=C2)N=C2C1C(=O)C1=C2C=CC=C1	-2.16379	-12.631	2.86092	0.675074	273.625	940.625	1058.09	71.1578	67.1449	-4.20405	65.2147	99.8266	4747.85	54.7992	857.375	398.25
eukaryotic Elongation Factor 2	MMV016838	Cc1ccc(cc1)-c1cc(c2cc(ccc2n1)Br)C(=O)Nc1cccnc1	-1.9907	-10.6095	2.68083	0.721913	362	1168.12	1304.18	67.6593	113.053	6.87956	90.2377	148.018	8829.4	60.0366	1098	490
Acetyl CoA Synthetase	MMV019721	CCN(CC)S(=O)(=O)c1ccc(Cl)c(c1)C(=O)Nc1ccc2nc(C)sc2c1	-2.32847	-36.1532	2.66264	1.79638	335.875	1183	1880.07	154.11	15.9113	-28.5526	51.2751	181.299	10637.7	127.272	1078	471.875
Acetyl CoA Synthetase	MMV084978	Clc1ccc(cc1)C(=O)NNC(=O)c2csnn2	-1.95603	25.4509	2.18975	0.100226	209.75	904.125	878.346	154.507	173.344	31.023	21.3269	101.245	5707.77	99.2563	745.25	384.75
Cytochrome BC1	MMV1451822	Fc1ccc(cc1)-c1noc(CN(Cc2ccco2)Cc2ccc(cc2)C(=O)NC2CC2)n1	-2.28736	23.5907	2.7447	0.538829	329	1270.25	1987.29	148.641	272.435	32.211	108.87	222.671	13247.9	118.061	1045	534.375
P-type ATPase 4	MMV1558130	CC1Cc2c([nH]c3nc(Cl)c(F)cc23)C4(N1)C(=O)Nc5ccc(Cl)cc45	-2.38594	22.2474	2.88807	0.974159	249.75	1015.38	1442.43	140.347	229.629	27.3708	23.7611	136.164	6177.06	92.7878	787	456.5
P-type ATPase 4	MMV1558131	CC1Cc2c([nH]c3ncc(F)cc23)C4(N1)C(=O)Nc5ccc(Cl)cc45	-2.38594	21.1642	2.88303	1.2781	224.25	940.125	1060.88	138.609	261.701	26.0673	44.7724	148.165	4796.13	83.7771	691.75	447.375
P-type ATPase 4	MMV1558900	CC1Cc2c([nH]c3c(F)c(Cl)c(F)cc23)C4(N1)C(=O)Nc5ccc(Cl)cc45	-2.38594	12.3936	2.91865	1.57137	251.375	1023.5	1447.96	116.047	354.704	16.724	30.4606	136.203	6491.62	78.0945	790.375	459.25
P-type ATPase 4	MMV1558903	CC1Cc2c([nH]c3cc(Cl)c(F)cc23)C4(N1)C(=O)Nc5cccnc45	-2.38515	45.6356	2.8747	1.61566	229.625	977.25	1142.26	126.489	186.513	51.0731	45.9453	148.165	5252.74	83.7771	740.625	464.125
P-type ATPase 4	MMV1576856	C[C@@H]1CN[C@@]2(C(=O)Nc3ccc(Cl)cc23)c4[nH]c5cc(Cl)c(F)cc5c14	-2.37419	33.5348	2.93226	1.28402	273.25	1017.12	1379.45	124.549	305.33	37.9899	32.5462	141.494	6105.04	78.0945	819.75	469.125
P-type ATPase 4	MMV1581373	C[C@@H]1Cc2c([nH]c3cc(O)c(F)cc23)[C@]4(N1)C(=O)Nc5ccc(Cl)cc45	-2.38594	14.1551	2.92664	1.17008	233.25	973.375	1269.16	164.555	70.6192	18.2331	28.0265	145.711	5395.88	96.1862	724.125	475.5
P-type ATPase 4	MMV1793609	Fc1ccc(NC(=O)[C@@H]2[C@H](N(CC(F)(F)F)C(=O)c3ccccc23)c4ccc(OC5CC5)nc4)cc1C#N	-2.36647	-7.41658	2.93078	2.6467	293.75	1235.88	2711.39	284.296	131.087	6.65417	69.9748	215.982	11692.6	168.884	959.5	493.375
Cytochrome BC1	MMV1804508	CC1=C(N2CCN(C3=NC=C(C(NC4CC4)=O)C=N3)CC2)C=CC=C1	-2.4141	-43.7625	2.67954	0.876628	315.75	1015.62	899.188	136.561	1489.7	-28.7445	32.0662	229.404	7144.66	115.088	900.625	436.375
Acetyl CoA Synthetase	MMV689258	OCC([C@@H](C(=O)NC[C@H](NC(=O)CCc1ccccc1F)C)O)(C)C	-2.4568	-9.53472	2.62229	1.89218	189.375	915.125	1223.03	182.613	923.735	-3.22477	57.6052	215.806	5579.78	171.022	628.875	409.375
Dihydrofolate Reductase	P218	CCC1=C(C(=NC(=N1)N)N)OCCCOC2=CC=CC=C2CCC(=O)O	-2.28623	-127.342	2.61176	0.95035	254.625	1164.88	1517.25	290.903	951.053	-120.063	79.1837	210.618	5921.35	160.314	773	582.875
Dihydrofolate Reductase	Pyrimethamine	CCC1=C(C(=NC(=N1)N)N)C2=CC=C(C=C2)Cl	-2.15419	-114.913	2.5111	0.594026	237.875	887.5	769.537	185.694	334.576	-106.87	23.7611	113.165	2727.88	104.763	697.75	462.5
Values of molecular descriptors used in the three QSAR models (tab 6) for training set and test set compounds. Molecular descriptors were generated using Molecular Operating Environment (MOE) software from energy minimized 3D structure of compounds.

## Sheet: Training set
Target/Resistance mechanism	Compound	SMILES	Odds ratio topical (mean value)	Transformed odds ratio topical	GA-MLR	PCR	PLS
Cytochrome BC1	ATQ	OC=2C(=O)c1ccccc1C(=O)C=2[C@@H]3CC[C@H](CC3)c4ccc(Cl)cc4	0	1	1.01888	0.836949	0.833771
Parasitophorous vacuole membrane protein S16	DDD01028073	OC1(CNS(=O)(=O)C2=CC=CC=C2F)CCOC2=CC=CC=C12	0.4444	0.840313	0.797551	0.86934	0.841217
Parasitophorous vacuole membrane protein S16	DDD01028074	CC1=CC=C(S1)S(=O)(=O)NCC1(O)CCOC2=CC=CC=C12	0.4606	0.835469	0.702444	0.883903	0.906692
Parasitophorous vacuole membrane protein S16	DDD01028076	OC1(CNS(=O)(=O)C2=CC=CC=C2Br)CCOC2=CC=CC=C12	0.4625	0.834904	0.771532	0.793285	0.864139
Parasitophorous vacuole membrane protein S16	DDD01035881	OC1(CNS(=O)(=O)C2=CC=C(Br)S2)CCOC2=CC=CC=C12	0.3346	0.874649	0.828794	0.791308	0.987837
Acetyl CoA Synthetase	DDD02379309	CC(C)N1Cc2cccc(NCC(=O)N(C)C)c2C1	0.5519	0.809136	0.875878	0.821885	0.762058
Cytochrome BC1	ELQ-121	CCCCCCCC1=C(C)Nc2cc(F)cc(F)c2C1=O	0.04825	0.979535	0.864123	0.918135	0.82567
Cytochrome BC1	ELQ-300	Cc1c(c(=O)c2cc(c(cc2[nH]1)OC)Cl)c3ccc(cc3)Oc4ccc(cc4)OC(F)(F)F	1.882	0.540306	0.646167	0.683948	0.690813
Cytochrome BC1	ELQ-331	CC1=C(C2=CC=C(OC3=CC=C(OC(F)(F)F)C=C3)C=C2)C(OCOC(OCC)=O)C4=CC(Cl)=C(OC)C=C4N1	0.06228	0.973761	1.00026	0.980898	0.908998
Cytochrome BC1	ELQ-437	CCCCCCCCCCCC1=C(C)Nc2cc(F)cc(F)c2C1=O	0.7826	0.748946	0.877494	0.863212	0.896216
Cytochrome BC1	ELQ-453	CCCCCCCc1c(C)nc(cc(cc2F)F)c2c1OCOC(OCC)=O	0.003023	0.998689	0.942872	0.888896	0.855641
Cytochrome BC1	ELQ-456	CCCCCCCCCCCc2c(C)nc1cc(F)cc(F)c1c2OCOC(=O)OCC	0	1	1.08134	1.14718	1.00143
Cytochrome BC1	ELQ-458	CCOC(OCOc1c2c(F)cc(F)cc2nc(C)c1-c(cc1)ccc1Oc(cc1)ccc1OC(F)(F)F)=O	0.009895	0.995724	0.865979	0.786138	0.76458
Cytochrome BC1	ELQ-465	CCCCCCCc1c(C)nc(cc(c(F)c2)OC)c2c1OCOC(OCC)=O	0.01381	0.994043	0.923904	0.857405	0.978939
Cytochrome BC1	ELQ-613	CCCCCCCc1c(C)nc(cc(c(Cl)c2)OC)c2c1OCOC(OCC)=O	0.02086	0.991034	0.979703	1.05925	1.00675
Cytochrome BC1	ELQ-614	CCCCc1c(C)nc(cc(c(F)c2)OC)c2c1OCOC(OCC)=O	0.01762	0.992414	0.815435	0.839465	0.846499
P-type ATPase 4	GSK6	CC(C)[C@@H](C(=O)Nc1cc(F)cc(F)c1)n1c(=O)[nH]c(C)c(N2CCOCC2)c1=O	0.4426	0.840854	0.943656	0.898187	0.877674
eukaryotic Elongation Factor 2	M5717	C1CCN(C1)CCNC(=O)C2=CC(=NC3=C2C=C(C=C3)F)C4=CC=C(C=C4)CN5CCOCC5	0.1484	0.939907	0.760335	0.834787	0.939117
Cytochrome BC1	MMV006389	FC1=CC=CC(=C1)C1SC2=C(C=CC=C2)N=C2C1C(=O)C1=C2C=CC=C1	0.5004	0.823793	0.875172	0.902965	0.690439
eukaryotic Elongation Factor 2	MMV016838	Cc1ccc(cc1)-c1cc(c2cc(ccc2n1)Br)C(=O)Nc1cccnc1	1.438	0.612966	0.642212	1.02447	0.732863
Acetyl CoA Synthetase	MMV019721	CCN(CC)S(=O)(=O)c1ccc(Cl)c(c1)C(=O)Nc1ccc2nc(C)sc2c1	0.8421	0.734687	0.701081	0.876348	0.852355
Acetyl CoA Synthetase	MMV084978	Clc1ccc(cc1)C(=O)NNC(=O)c2csnn2	5	0.221849	0.227773	0.257049	0.535073
P-type ATPase 4	MMV1558130	CC1Cc2c([nH]c3nc(Cl)c(F)cc23)C4(N1)C(=O)Nc5ccc(Cl)cc45	0.1037	0.957149	0.881798	0.866132	0.904948
P-type ATPase 4	MMV1558131	CC1Cc2c([nH]c3ncc(F)cc23)C4(N1)C(=O)Nc5ccc(Cl)cc45	0.5516	0.80922	0.842304	0.79692	0.767143
P-type ATPase 4	MMV1558900	CC1Cc2c([nH]c3c(F)c(Cl)c(F)cc23)C4(N1)C(=O)Nc5ccc(Cl)cc45	0.02039	0.991234	0.853982	0.994068	0.965491
P-type ATPase 4	MMV1558903	CC1Cc2c([nH]c3cc(Cl)c(F)cc23)C4(N1)C(=O)Nc5cccnc45	1.908	0.536406	0.739048	0.727627	0.77775
P-type ATPase 4	MMV1576856	C[C@@H]1CN[C@@]2(C(=O)Nc3ccc(Cl)cc23)c4[nH]c5cc(Cl)c(F)cc5c14	0.1164	0.95218	0.848698	0.967926	0.938
P-type ATPase 4	MMV1581373	C[C@@H]1Cc2c([nH]c3cc(O)c(F)cc23)[C@]4(N1)C(=O)Nc5ccc(Cl)cc45	0.1136	0.953271	0.906473	0.811925	0.804632
Cytochrome BC1	MMV1804508	CC1=C(N2CCN(C3=NC=C(C(NC4CC4)=O)C=N3)CC2)C=CC=C1	0.638	0.785686	0.884242	0.862991	0.946098
Acetyl CoA Synthetase	MMV689258	OCC([C@@H](C(=O)NC[C@H](NC(=O)CCc1ccccc1F)C)O)(C)C	2.133	0.50404	0.654925	0.651528	0.720388
Dihydrofolate Reductase	P218	CCC1=C(C(=NC(=N1)N)N)OCCCOC2=CC=CC=C2CCC(=O)O	0.3846	0.858676	0.948276	0.889122	0.838944
Dihydrofolate Reductase	Pyrimethamine	CCC1=C(C(=NC(=N1)N)N)C2=CC=C(C=C2)Cl	0.2062	0.918581	0.824909	0.877678	0.587255
Comparison between the observed topical activity values and the calculated values from the three QSAR models in the training set. The topical activity values are expressed both as odds ratio and transformed odds ratios, according to the formula: Transformed odds ratio topical = 1 - [log(Odds ratio topical) + 1)]. The calculated values of each model are presented in terms of transformed odds ratio…

## Sheet: Test set
Target/Resistance mechanism	Compound	SMILES	Odds ratio topical	Transformed odds ratio topical	GA-MLR	PCR	PLS
Cytochrome BC1	MMV1451822	Fc1ccc(cc1)-c1noc(CN(Cc2ccco2)Cc2ccc(cc2)C(=O)NC2CC2)n1	0.1276	0.947845	0.773247	1.22844	1.61126
Cytochrome BC1	GSK8	Cc1cc(O)c2c(n1)sc1cc(Oc3ccc(OC(F)(F)F)cc3)ccc21	0.4858	0.82804	0.579901	0.553193	1.26933
Cytochrome BC1	ELQ-618	CCCCc1c(C)nc(cc(c(Cl)c2)OC)c2c1OCOC(OCC)=O	0.01002	0.99567	0.895509	1.71974	1.17439
Dihydrofolate Reductase	MMV000049	O=C(N1)NC(C([O-])=O)=C(F)C1=O	1.7	0.568636	-0.111916	1.17545	0.979459
P-type ATPase 4	Cipargamin	C[C@H]1Cc2c([nH]c3cc(Cl)c(F)cc23)[C@@]2(N1)C(=O)Nc1ccc(Cl)cc21	0.007055	0.996947	0.895427	-33.7574	1.27782
P-type ATPase 4	MMV1793609	Fc1ccc(NC(=O)[C@@H]2[C@H](N(CC(F)(F)F)C(=O)c3ccccc23)c4ccc(OC5CC5)nc4)cc1C#N	0.02622	0.98876	0.765112	-214.848	1.96808
Comparison between the observed topical activity values and the calculated values from the three QSAR models in the test set. The topical activity values are expressed both as odds ratio and transformed odds ratios, according to the formula: Transformed odds ratio topical = 1 - [log(Odds ratio topical) + 1)]. The calculated values of each model are presented in terms of transformed odds ratio, as…

## Sheet: Mathematical equations
Model	Equation
GA-MLR	1 - [log(topical odds ratio) + 1] = -2.34440 - 0.44625 * BCUT_SMR_0 - 0.00221 * E_ele + 0.80745 * GCUT_SLOGP_3 - 0.12445 * vsurf_ID8
PLS	1 - [log(topical odds ratio) + 1] = 0.45022 + 0.00049 * CASA- + 0.00020 * DCASA - 0.00252 * PEOE_VSA+1 + 0.00211 * PEOE_VSA_POS - 0.00397 * Q_VSA_POL - 0.00003 * pmi
PCR	1 - [log(topical odds ratio) + 1] = 0.85212 - 0.00395 * ASA_P + 0.00048 * CASA- - 0.00225 * E_nb - 0.00337 * vsurf_D1 + 0.00800 * vsurf_D5 + 0.00129 * vsurf_Wp2
Mathematical equations of each generated QSAR model generated using Molecular Operating Environment (MOE) software. GA-MLR, Genetic Algorithm – Multiple Linear Regression; PLS, Partial Least Square; PCR, Principal Component Regression.

## Sheet: Validation parameters
Model	R2	RMSE	R2CV	RMSECV	R2EXT	N. outliers training set
GA-MLR	0.7038	0.07515	0.72681	0.09291	0.9767	0
PLS	0.39421	0.14035	0.07027	0.18664	0.3409	0
PCR	0.65784	0.10441	0.43339	0.13723	0.1224	1 (MMV084978)
Validation parameters and number of outliers in training set for each QSAR model calculated using Molecular Operating Environment (MOE) software. R2, coefficient of determination; RMSE, root mean square error; cv, cross-validation; ext, external validation; N., number.
