# Supplementary material for: In vivo screen of Plasmodium targets for mosquito-based malaria control
Source: Nature. 2025 May 21;643(8072):785–93. doi: 10.1038/s41586-025-09039-2 (PMC12267055; doi:10.1038/s41586-025-09039-2)
Supplement: Supplementary file 3 — Supplementary Tables 1–5. [file 41586_2025_9039_MOESM3_ESM.zip › 2024-06-11658B-s3/2024-06-11658B-Supplementary Table 3.xlsx]

## Sheet: Sheet1
Compound	transitions	Q1	Q3	dwell ms	EP (V)	CE (V)	CXP (V)	time(min)	time window (s)	Q1 res	Q3 res	Q0D (V)
ELQ300	Quantifier	476.09	433.11	16	10	56	8	14.8	90	Unit	Unit	75
	Qualifier	476.09	165.07	16	10	116	8	14.8	90	Unit	Unit	75
ELQ331	Quantifier	578.12	476.11	26	10	44	24	16.6	90	Unit	Unit	75
ELQ331	Qualifier	578.12	504.13	26	4	34	10	16.6	90	Unit	Unit	75
ELQ121	Quantifier	294.17	209.07	17	4	45	11	14.2	90	Unit	Unit	50
ELQ121	Qualifier	294.17	180.06	17	4	61	10	14.2	90	Unit	Unit	50
ELQ453	Quantifier	396.19	294.23	37	6	34	14	17.5	90	Unit	Unit	50
ELQ453	Qualifier	294.17	209.07	37	4	45	11	17.5	90	Unit	Unit	100
ELQ437	Quantifier	350.22	209.07	29	4	49	6	17	90	Unit	Unit	25
ELQ437	Qualifier	350.22	180.06	29	4	69	14	17	90	Unit	Unit	25
ELQ456	Quantifier	452.09	350.28	128	4	40	7	19.6	90	Unit	Unit	25
ELQ456	Qualifier	452.09	180.06	128	4	86	5	19.6	90	Unit	Unit	25
ELQ400	Quantifier	448.11	270.13	16	4	68	14	14.6	90	Unit	Unit	50
ELQ400	Qualifier	448.11	240.1	16	4	104	14	14.6	90	Unit	Unit	50
ELQ458	Quantifier	550.13	448.12	33	4	40	16	17.3	90	Unit	Unit	50
ELQ458	Qualifier	550.13	270.13	33	4	78	14	17.3	90	Unit	Unit	50
ELQ433	Quantifier	306.15	206.07	18	6	52	12	13.6	90	Unit	Unit	25
ELQ433	Qualifier	306.15	178.06	18	6	62	12	13.6	90	Unit	Unit	25
ELQ465	Quantifier	408.2	306.25	16	4	36	14	14.7	90	Unit	Unit	25
ELQ465	Qualifier	408.2	178.06	16	4	78	10	14.7	90	Unit	Unit	25
ELQ432	Quantifier	322.12	222.05	16	6	54	16	14.3	90	Unit	Unit	25
ELQ432	Qualifier	322.12	194.05	16	6	60	10	14.3	90	Unit	Unit	25
ELQ613	Quantifier	424.18	322.21	18	4	36	6	15.5	90	Unit	Unit	25
ELQ613	Qualifier	424.18	222.06	18	4	66	10	15.5	90	Unit	Unit	25
ELQ250	Quantifier	264.1	206.07	56	6	46	12	11.2	90	Unit	Unit	50
ELQ250	Qualifier	264.1	178.06	56	6	56	12	11.2	90	Unit	Unit	50
ELQ614	Quantifier	366.1	264.18	26	6	34	18	12.4	90	Unit	Unit	50
ELQ614	Qualifier	264.1	206.07	26	6	46	12	12.4	90	Unit	Unit	100
ELQ183	Quantifier	252.1	209.08	39	6	38	14	11.5	90	Unit	Unit	25
ELQ183	Qualifier	252.1	180.05	39	4	54	10	11.5	90	Unit	Unit	25
ELQ615	Quantifier	354.06	252.16	17	8	30	18	15.4	90	Unit	Unit	25
ELQ615	Qualifier	252.1	209.08	17	8	38	14	15.4	90	Unit	Unit	75
ELQ285	Quantifier	280.11	222.05	31	4	46	16	11.9	90	Unit	Unit	50
ELQ285	Qualifier	280.11	194.05	31	4	56	12	11.9	90	Unit	Unit	50
ELQ618	Quantifier	382.14	280.17	20	12	34	14	13.2	90	Unit	Unit	50
ELQ618	Qualifier	382.14	222.06	20	12	60	12	13.2	90	Unit	Unit	50
