# Supplementary material for: In vivo screen of Plasmodium targets for mosquito-based malaria control
Source: Nature. 2025 May 21;643(8072):785–93. doi: 10.1038/s41586-025-09039-2 (PMC12267055; doi:10.1038/s41586-025-09039-2)
Supplement: Supplementary file 3 — Supplementary Tables 1–5. [file 41586_2025_9039_MOESM3_ESM.zip › 2024-06-11658B-s3/2024-06-11658B-Supplementary Table 4.xlsx]

## Sheet: Compound library search results
Compound	SMILES	MW	Target/Resistance mechanism	Additional Target/MOA with CACTI	CAS	Chemical name	Synonym compact (Nomenclature guide: GTPL - Guide to pharmacology ; PD - Probes & Drugs)	Synonym	PubChem ID	ChEMBL ID	Patents	Publications	ChEMBL Mechanism	BindingDB	Similar analogs shown as follows: Analog ID : similarity % : validated target
DDD02379309	CC(C)N1Cc2cccc(NCC(=O)N(C)C)c2C1	261.184	Acetyl-CoA Synthetase (ACAS)		1445725-71-2	2-((2-isopropylisoindolin-4-yl)amino)-N,N-dimethylacetamide	N/A	CHEMBL3468233 Z1589557998	97257086	CHEMBL3468233		DATASET ID: CHEMBL3436366 Title: University of Dundee Gates Library Compound Collection DOI: 10.6019/CHEMBL3436366 https://www.doi.org/10.6019/CHEMBL3436366 DATASET ID: CHEMBL3507680 Title: University of Dundee, Gates Library screen for HepG2 cell viability. DOI: 10.6019/CHEMBL3507680 https://www.doi.org/10.6019/CHEMBL3507680 DATASET ID: CHEMBL3988442 Title: University of Dundee, Small-Polar-MMV …
DDD01035881	OC1(CNS(=O)(=O)C2=CC=C(Br)S2)CCOC2=CC=CC=C12	402.955	Pfs16		1396858-56-2	5-bromo-N-[(4-hydroxy-2,3-dihydrochromen-4-yl)methyl]thiophene-2-sulfonamide	N/A	5-bromo-N-((4-hydroxychroman-4-yl)methyl)thiophene-2-sulfonamide 1396858-56-2 CHEMBL3444189 AKOS024538458 VU0536675-1 F6200-4278 5-bromo-N-[(4-hydroxy-2,3-dihydrochromen-4-yl)methyl]thiophene-2-sulfonamide	71788951	CHEMBL3444189		DATASET ID: CHEMBL3436366 Title: University of Dundee Gates Library Compound Collection DOI: 10.6019/CHEMBL3436366 https://www.doi.org/10.6019/CHEMBL3436366 DATASET ID: CHEMBL3507680 Title: University of Dundee, Gates Library screen for HepG2 cell viability. DOI: 10.6019/CHEMBL3507680 https://www.doi.org/10.6019/CHEMBL3507680 DATASET ID: CHEMBL3988442 Title: University of Dundee, Small-Polar-MMV …
DDD01028076	OC1(CNS(=O)(=O)C2=CC=CC=C2Br)CCOC2=CC=CC=C12	396.998	Pfs16		1448132-32-8	2-bromo-N-((4-hydroxychroman-4-yl)methyl)benzenesulfonamide	N/A	1448132-32-8 2-bromo-N-((4-hydroxychroman-4-yl)methyl)benzenesulfonamide 2-bromo-N-[(4-hydroxy-3,4-dihydro-2H-1-benzopyran-4-yl)methyl]benzene-1-sulfonamide CHEMBL3439827 AKOS024538456 VU0536673-1 F6200-4274 2-bromo-N-[(4-hydroxy-2,3-dihydrochromen-4-yl)methyl]benzenesulfonamide	71788949	CHEMBL3439827		DATASET ID: CHEMBL3436366 Title: University of Dundee Gates Library Compound Collection DOI: 10.6019/CHEMBL3436366 https://www.doi.org/10.6019/CHEMBL3436366 DATASET ID: CHEMBL3507680 Title: University of Dundee, Gates Library screen for HepG2 cell viability. DOI: 10.6019/CHEMBL3507680 https://www.doi.org/10.6019/CHEMBL3507680 DATASET ID: CHEMBL3988442 Title: University of Dundee, Small-Polar-MMV …
DDD01028074	CC1=CC=C(S1)S(=O)(=O)NCC1(O)CCOC2=CC=CC=C12	339.06	Pfs16		1396751-53-3	N-((4-hydroxychroman-4-yl)methyl)-5-methylthiophene-2-sulfonamide	N/A	1396751-53-3 N-((4-hydroxychroman-4-yl)methyl)-5-methylthiophene-2-sulfonamide N-[(4-hydroxy-3,4-dihydro-2H-1-benzopyran-4-yl)methyl]-5-methylthiophene-2-sulfonamide CHEMBL3439825 AKOS024538443 F6200-4195 N-[(4-hydroxy-2,3-dihydrochromen-4-yl)methyl]-5-methylthiophene-2-sulfonamide	71788935	CHEMBL3439825		DATASET ID: CHEMBL3436366 Title: University of Dundee Gates Library Compound Collection DOI: 10.6019/CHEMBL3436366 https://www.doi.org/10.6019/CHEMBL3436366 DATASET ID: CHEMBL3507680 Title: University of Dundee, Gates Library screen for HepG2 cell viability. DOI: 10.6019/CHEMBL3507680 https://www.doi.org/10.6019/CHEMBL3507680 DATASET ID: CHEMBL3988442 Title: University of Dundee, Small-Polar-MMV …
DDD01028073	OC1(CNS(=O)(=O)C2=CC=CC=C2F)CCOC2=CC=CC=C12	337.078	Pfs16		1396887-76-5	2-fluoro-N-[(4-hydroxy-2,3-dihydrochromen-4-yl)methyl]benzenesulfonamide	N/A	1396887-76-5 2-fluoro-N-((4-hydroxychroman-4-yl)methyl)benzenesulfonamide 2-fluoro-N-[(4-hydroxy-2,3-dihydrochromen-4-yl)methyl]benzenesulfonamide 2-fluoro-N-[(4-hydroxy-3,4-dihydro-2H-1-benzopyran-4-yl)methyl]benzene-1-sulfonamide CHEMBL3439824 AKOS024538442 VU0536661-1 F6200-4191	71788933	CHEMBL3439824		DATASET ID: CHEMBL3436366 Title: University of Dundee Gates Library Compound Collection DOI: 10.6019/CHEMBL3436366 https://www.doi.org/10.6019/CHEMBL3436366 DATASET ID: CHEMBL3507680 Title: University of Dundee, Gates Library screen for HepG2 cell viability. DOI: 10.6019/CHEMBL3507680 https://www.doi.org/10.6019/CHEMBL3507680 DATASET ID: CHEMBL3988442 Title: University of Dundee, Small-Polar-MMV …
MMV016838	Cc1ccc(cc1)-c1cc(c2cc(ccc2n1)Br)C(=O)Nc1cccnc1	417.048	EF2		775299-82-6	6-bromo-2-(4-methylphenyl)-N-pyridin-3-ylquinoline-4-carboxamide	PD061252	CHEMBL3637888 AKOS003364485 PD061252 SR-05000022747 SR-05000022747-1	2220526	CHEMBL3637888		DATASET ID: CHEMBL3637841 Title: MMV Pathogen Box DOI: 10.6019/CHEMBL3637841 https://www.doi.org/10.6019/CHEMBL3637841 DATASET ID: CHEMBL3832761 Title: MMV Pathogen Box Bioactivity Data DOI: 10.6019/CHEMBL3832761 https://www.doi.org/10.6019/CHEMBL3832761 DATASET ID: CHEMBL3987221 Title: The Australian National University Dept Of Immunology Pathogen Box Compounds Screened DOI: 10.6019/CHEMBL398722…
MMV1580857	C[C@H](O)[C@H](C)[C@@H]1O[C@H]1C[C@H]2CO[C@@H](C\C(=C\C(=O)OCCCCCCCCC(=O)O)\C)[C@H](O)[C@@H]2O	500.299	Isoleucyl tRNA synthetase		12650-69-0	9-[(E)-4-[(2S,3R,4R,5S)-3,4-dihydroxy-5-[[(2S,3S)-3-[(2S,3S)-3-hydroxybutan-2-yl]oxiran-2-yl]methyl]oxan-2-yl]-3-methylbut-2-enoyl]oxynonanoic acid	Mupirocin, GTPL10916, DB00410, FD12069	Mupirocin 12650-69-0 Pseudomonic acid Bactroban Mupirocine Centany Pseudomonic acid A Bactoderm Mupirocina Mupirocinum Turixin BRL 4910A BRL-4910A trans-Pseudomonic acid 9-[(E)-4-[(2S,3R,4R,5S)-3,4-dihydroxy-5-[[(2S,3S)-3-[(2S,3S)-3-hydroxybutan-2-yl]oxiran-2-yl]methyl]oxan-2-yl]-3-methylbut-2-enoyl]oxynonanoic acid Bactroban (TN) CHEMBL719 NSC-759182 CHEBI:7025 D0GX863OA5 MRC DTXSID0046438 MFCD0…	446596	CHEMBL4793658 CHEMBL4746789 CHEMBL3989715 CHEMBL2068726 CHEMBL1741143 CHEMBL1205019 CHEMBL455806 CHEMBL42269 CHEMBL719	AP-1236-A AP-608-A AR-008797-A1 AR-010995-A1 AR-228518-Q AT-364461-B AT-366411-B AT-489084-T AT-A359779-A AU-1211801-A AU-1488583-A AU-1555600-A AU-1581500-A AU-1652300-A AU-1859100-A AU-1884499-A AU-2001245449-B2 AU-2001273166-B2 AU-2001278052-B2 AU-2002246687-B2 AU-2002246687-B8 AU-2002246687-C1 AU-2002320366-B2 AU-2002320366-B8 AU-2002321062-B2 AU-2002322011-B2 AU-2002325192-B2 AU-2002334074-B…	DATASET ID: CHEMBL4651402 Title: Screening of ~5500 FDA-approved drugs and clinical candidates for anti-SARS-CoV-2 activity DOI: 10.6019/CHEMBL4651402 https://www.doi.org/10.6019/CHEMBL4651402 PUBLICATION ID: CHEMBL4680239 Title: Development of potent inhibitors of the human microsomal epoxide hydrolase. DOI: 10.1016/j.ejmech.2020.112206 https://www.doi.org/10.1016/j.ejmech.2020.112206 DATASET ID…	MOA: Isoleucyl-tRNA synthetase inhibitor REF: http://dailymed.nlm.nih.gov/dailymed/lookup.cfm?setid=9257f9cd-abaf-4bb2-d9ac-4bc8f65ae558	BDBM50290686 Homo sapiens (Human) Target:ATP-binding cassette sub-family C member 2 Tanimoto similarity:1.00000 BDBM50290686 Homo sapiens (Human) Target:ATP-binding cassette sub-family C member 3 Tanimoto similarity:1.00000 BDBM50290686 Homo sapiens (Human) Target:ATP-binding cassette sub-family C member 4 Tanimoto similarity:1.00000 BDBM50290686 Homo sapiens (Human) Target:Bile salt export pump …
ELQ-456	CCCCCCCCCCCc2c(C)nc1cc(F)cc(F)c1c2OCOC(=O)OCC	451.253	Cytochrome BC1 Qo site			((5,7-difluoro-2-methyl-3-undecylquinolin-4-yl)oxy)methyl ethyl carbonate						ELQ-456 PMC10012268 https://www.ncbi.nlm.nih.gov/pmc/articles/PMC10012268 ELQ-456 PMC7822874 https://www.ncbi.nlm.nih.gov/pmc/articles/PMC7822874 ELQ-456 PMC6884402 https://www.ncbi.nlm.nih.gov/pmc/articles/PMC6884402			CID 46209571: 90.210%: Cytochrome
MMV000024	CCC1=C(C(=NC(=N1)N)N)C2=CC=C(C=C2)Cl	248.083	DHFR		58-14-0	5-(4-chlorophenyl)-6-ethylpyrimidine-2,4-diamine	Pyrimethamine, TCMDC-125860	pyrimethamine 58-14-0 Daraprim Chloridine 5-(4-chlorophenyl)-6-ethylpyrimidine-2,4-diamine Diaminopyritamin Ethylpyrimidine Pirimecidan Pirimetamin Chloridin Chloridyn Pirimetamina Darachlor Erbaprelina Khloridin Primethamine Pyrimethamin Malocid Malocide Tindurin Pyrimethaminum Darapram Daraprime Malacid 5-(4-CHLOROPHENYL)-6-ETHYL-2,4-PYRIMIDINEDIAMINE Pyremethamine Daraclor Maloprim 2,4-Pyrimid…	4993	CHEMBL36	AT-281058-B AT-347012-B AU-2002361784-A1 AU-2003205440-A1 AU-2003228966-C1 AU-2003296947-B2 AU-2004272105-A1 AU-2004272105-B2 AU-2004312083-A1 AU-2006231506-B2 AU-2006247934-A1 AU-2006270135-A1 AU-2007258609-A1 AU-2007267847-A1 AU-2007272950-B2 AU-2007344645-B2 AU-2008207496-B2 AU-2008214875-A1 AU-2008269580-B2 AU-2009276744-A1 AU-2009303338-B2 AU-2009316721-A1 AU-2009335221-A1 AU-2010323454-B2 A…	PUBLICATION ID: CHEMBL1132605 Title: Synthesis and antiparasitic and antitumor activity of 2, 4-diamino-6-(arylmethyl)-5,6,7,8-tetrahydroquinazoline analogues of piritrexim. DOI: 10.1021/jm980572i https://www.doi.org/10.1021/jm980572i PUBLICATION ID: CHEMBL1135602 Title: Development of 2,4-diaminopyrimidines as antimalarials based on inhibition of the S108N and C59R+S108N mutants of dihydrofolate…	MOA: Dihydrofolate reductase inhibitor REF: http://dailymed.nlm.nih.gov/dailymed/lookup.cfm?setid=3e4d5027-7939-480f-ae19-82e764d9fa97 MOA: Dihydrofolate reductase inhibitor REF: http://en.wikipedia.org/wiki/Pyrimethamine	BDBM18512 Homo sapiens (Human) Target:Beta-hexosaminidase subunit alpha Tanimoto similarity:1.00000 BDBM18512 Homo sapiens (Human) Target:Beta-hexosaminidase subunit alpha/beta Tanimoto similarity:1.00000 BDBM18512 Homo sapiens (Human) Target:Beta-hexosaminidase subunit beta Tanimoto similarity:1.00000 BDBM18512 Cryptosporidium hominis Target:Bifunctional dihydrofolate reductase-thymidylate synth…	CID 93114: 93.874%: DHFR BDBM18788: 93.874%: DHFR BDBM50089676: 93.419%: beta-N-acetylhexosaminidase BDBM50110766: 91.778%: DHFR CID 29142: 91.073%: DHFR BDBM18783: 91.073%: DHFR CID 10060600: 90.870%: DHFR BDBM18784: 90.870%: DHFR BDBM50089678: 90.318%: beta-N-acetylhexosaminidase CID 11020649: 90.175%: DHFR BDBM18779: 90.175%: DHFR
Succinylacetone	CC(=O)CC(=O)CCC(=O)O	158.058	Heme biosynthesis	human KDM2/7 histone demethylases. DOI: 10.1021/jm300677j	51568-18-4	4,6-DIOXOHEPTANOIC ACID	succinyl acetone	4,6-DIOXOHEPTANOIC ACID 51568-18-4 Heptanoic acid, 4,6-dioxo- NSC 174804 CHEMBL222824 KZ0KV2Q190 CHEBI:87897 succinyl acetone MFCD00002797 NSC-174804 4,6-Dioxoheptanoate CCRIS 1387 Succinylacetone-13C7 Spectrum_001999 SpecPlus_000704 Heptanoic acid,6-dioxo- Spectrum2_000467 Spectrum3_000763 Spectrum4_001249 Spectrum4_001266 UNII-KZ0KV2Q190 BSPBio_002406 KBioGR_001778 KBioGR_001852 KBioSS_002574 Y…	5312	CHEMBL222824	AU-2016381965-B2 AU-2017240490-A1 AU-2019203174-A1 AU-2019203174-B2 AU-2019263472-A1 CA-2698223-A1 EP-1610673-A4 EP-1893084-A2 EP-1923363-A2 EP-2194104-A1 EP-2839260-B1 EP-3773208-A1 EP-4029444-A1 EP1923363A2 ES-2532834-T3 JP-2001222115-A JP-2007500336-A JP-2010047739-A JP-2010239981-A JP-2013200998-A JP-2015514997-A JP-2019515701-A JP-5271576-B2 JP-6196661-B2 KR-20010030878-A KR-20010072983-A KR…	PUBLICATION ID: CHEMBL1142150 Title: Inhibitors of nonhousekeeping functions of the apicoplast defy delayed death in Plasmodium falciparum. DOI: 10.1128/aac.00808-06 https://www.doi.org/10.1128/aac.00808-06 PUBLICATION ID: CHEMBL1154170 Title: 2-Oxoglutarate analogue inhibitors of prolyl hydroxylase domain 2. DOI: 10.1016/j.bmcl.2009.09.005 https://www.doi.org/10.1016/j.bmcl.2009.09.005 PUBLICATI…		BDBM50197063 Homo sapiens (Human) Target:Egl nine homolog 1 Tanimoto similarity:1.00000 BDBM50197063 Homo sapiens (Human) Target:Gamma-butyrobetaine dioxygenase Tanimoto similarity:1.00000 BDBM50197063 Homo sapiens (Human) Target:Histone lysine demethylase PHF8 Tanimoto similarity:1.00000 BDBM50197063 Homo sapiens (Human) Target:Hypoxia-inducible factor 1-alpha inhibitor Tanimoto similarity:1.000…
Cipargamin	C[C@H]1Cc2c([nH]c3cc(Cl)c(F)cc23)[C@@]2(N1)C(=O)Nc1ccc(Cl)cc21	389.05	ATP4		1193314-23-6	(1'R,3'S)-5,7'-dichloro-6'-fluoro-2',3',4',9'-tetrahydro-3'-methylspiro[3H-indole-3,1'-[1H]pyrido[3,4-b]indol]-2(1H)-one	NITD609, Cipargamin, KAE609, GTPL9721,	Cipargamin 1193314-23-6 NITD609 NITD 609 NITD-609 KAE609 Cipargamin [INN] Spiro[3H-indole-3,1'-[1H]pyrido[3,4-b]indol]-2(1H)-one, 5,7'-dichloro-6'-fluoro-2',3',4',9'-tetrahydro-3'-methyl-, (1'R,3'S)- (3R,3'S)-5,7'-dichloro-6'-fluoro-3'-methylspiro[1H-indole-3,1'-2,3,4,9-tetrahydropyrido[3,4-b]indole]-2-one Z7Q4FWA04P CHEMBL1082723 KAE-609 1252008-89-1 (1R,3S)-5',7-dichloro-6-fluoro-3-methyl-spiro…	44469321	CHEMBL1082724 CHEMBL1082723	AU-2017210215-A1 AU-2017210215-B2 AU-2017261372-B2 AU-2017382404-A1 AU-2018212273-A1 AU-2019227996-A1 AU-2020204441-A1 AU-2020204441-B2 BR-112014025416-B1 BR-112019012979-A2 CA-2870140-A1 CA-2870140-C CA-3048213-A1 CA-3146236-A1 CN-104185634-B CN-104844601-B CN-104926813-B CN-106883239-B CN-108299451-B CN-108456205-B CN-109072280-A CN-109072280-B CN-109438324-A CN-110066280-B CN-110590795-B CN-11…	PUBLICATION ID: CHEMBL1155453 Title: Spirotetrahydro beta-carbolines (spiroindolones): a new class of potent and orally efficacious compounds for the treatment of malaria. DOI: 10.1021/jm100410f https://www.doi.org/10.1021/jm100410f DATASET ID: CHEMBL3301361 Title: Experimental in vitro DMPK and physicochemical data on a set of publicly disclosed compounds DOI: 10.6019/CHEMBL3301361 https://www.d…	MOA: P-type ATPase inhibitor REF: https://www.novartis.com/sites/www.novartis.com/files/novartis-pipeline-2017-annual-report.pdf MOA: P-type ATPase inhibitor REF: http://europepmc.org/abstract/MED/25075833 MOA: P-type ATPase inhibitor REF: http://europepmc.org/abstract/MED/26401486 MOA: P-type ATPase inhibitor REF: http://europepmc.org/abstract/MED/26824174	BDBM50318666 Homo sapiens (Human) Target:5-hydroxytryptamine receptor 1A Tanimoto similarity:1.00000 BDBM50318666 Homo sapiens (Human) Target:5-hydroxytryptamine receptor 2A Tanimoto similarity:1.00000 BDBM50318666 Homo sapiens (Human) Target:5-hydroxytryptamine receptor 2B Tanimoto similarity:1.00000 BDBM50318666 Homo sapiens (Human) Target:5-hydroxytryptamine receptor 2C Tanimoto similarity:1.0…
MMV009108	CCN(CC)S(=O)(=O)C1=CC=C(C=C1)C1=CSC(NC2=CC(C)=C(C)C=C2)=N1	415.139	Niemann-Pick Type C1-Related protein (NCR1), Lipid sterol symporter	check aminoacyl tRNA synthetases. DOI: 10.6019/CHEMBL3301562	339586-49-1	4-[2-(3,4-dimethylanilino)-1,3-thiazol-4-yl]-N,N-diethylbenzenesulfonamide	GNF-Pf-3616, GTPL11463	GNF-Pf-3616 4-[2-(3,4-dimethylanilino)-1,3-thiazol-4-yl]-N,N-diethylbenzenesulfonamide Oprea1_143652 CBDivE_011229 CHEMBL1198449 SCHEMBL19990350 GTPL11463 NSC766594 AKOS001710184 NSC-766594 EU-0084243 AG-205/36463007 Z64780072 4-[2-[(3,4-dimethylphenyl)amino]-1,3-thiazol-4-yl]-N,N-diethylbenzenesulfonamide	2297659	CHEMBL1198449 CHEMBL604389	US-2018087086-A1 US20180087086A1	PUBLICATION ID: CHEMBL1156829 Title: In silico activity profiling reveals the mechanism of action of antimalarials discovered in a high-throughput screen. DOI: 10.1073/pnas.0802982105 https://www.doi.org/10.1073/pnas.0802982105 PUBLICATION ID: CHEMBL1789904 Title: Imaging of Plasmodium liver stages to drive next-generation antimalarial drug discovery. DOI: 10.1126/science.1211936 https://www.doi.…
MMV084978	Clc1ccc(cc1)C(=O)NNC(=O)c2csnn2	281.998	Acetyl-CoA synthetase (ACAS)		252949-96-5	N'-(4-chlorobenzoyl)thiadiazole-4-carbohydrazide	GNF-Pf-3516	GNF-Pf-3516 CHEMBL586032 AKOS034560116 Z741170700	45488256	CHEMBL586032		PUBLICATION ID: CHEMBL1156829 Title: In silico activity profiling reveals the mechanism of action of antimalarials discovered in a high-throughput screen. DOI: 10.1073/pnas.0802982105 https://www.doi.org/10.1073/pnas.0802982105 PUBLICATION ID: CHEMBL1789904 Title: Imaging of Plasmodium liver stages to drive next-generation antimalarial drug discovery. DOI: 10.1126/science.1211936 https://www.doi.…
MMV665785	CC(C)(C)c1ccc(O)c(CNC2CCCCC2)c1	261.209	Impairs erythrocyte rupture	trypanocidal cysteine protease DOI: 10.1016/j.ejmech.2019.06.062	109252-85-9	4-tert-butyl-2-[(cyclohexylamino)methyl]phenol	GNF-Pf-5310	4-tert-butyl-2-[(cyclohexylamino)methyl]phenol 109252-85-9 GNF-Pf-5310 NSC48156 Oprea1_665360 CHEMBL532079 DTXSID80286880 NSC-48156 NSC766448 NSC-766448 AA-516/12432314	241056	CHEMBL532079 CHEMBL527579		PUBLICATION ID: CHEMBL1156829 Title: In silico activity profiling reveals the mechanism of action of antimalarials discovered in a high-throughput screen. DOI: 10.1073/pnas.0802982105 https://www.doi.org/10.1073/pnas.0802982105 PUBLICATION ID: CHEMBL1789904 Title: Imaging of Plasmodium liver stages to drive next-generation antimalarial drug discovery. DOI: 10.1126/science.1211936 https://www.doi.…
MMV665924	COC1=CC=C(C=C1)C(=O)C1CC1C1=CC=C(Cl)C=C1	286.076	ACS10	check aminoacyl tRNA synthetases. DOI: 10.6019/CHEMBL3301562	338749-37-4	[2-(4-chlorophenyl)cyclopropyl](4-methoxyphenyl)methanone	GNF-Pf-3417	[2-(4-chlorophenyl)cyclopropyl](4-methoxyphenyl)methanone 338749-37-4 GNF-Pf-3417 [2-(4-chlorophenyl)cyclopropyl]-(4-methoxyphenyl)methanone Bionet2_000355 Oprea1_677828 CHEMBL602179 HMS1365A03 MFCD01315570 NSC766651 AKOS005092888 NSC-766651 4N-075	3368424	CHEMBL602179		PUBLICATION ID: CHEMBL1156829 Title: In silico activity profiling reveals the mechanism of action of antimalarials discovered in a high-throughput screen. DOI: 10.1073/pnas.0802982105 https://www.doi.org/10.1073/pnas.0802982105 PUBLICATION ID: CHEMBL1789904 Title: Imaging of Plasmodium liver stages to drive next-generation antimalarial drug discovery. DOI: 10.1126/science.1211936 https://www.doi.…
MMV006389	FC1=CC=CC(=C1)C1SC2=C(C=CC=C2)N=C2C1C(=O)C1=C2C=CC=C1	359.078	Cytochrome BC1		330831-88-4	11-(3-Fluoro-phenyl)-11,11a-dihydro-10-thia-5-aza-dibenzo[a,g]azulen-12-one	GNF-Pf-4543	GNF-Pf-4543 MLS000566614 SMR000176190 11-(3-Fluoro-phenyl)-11,11a-dihydro-10-thia-5-aza-dibenzo[a,g]azulen-12-one 11-(3-fluorophenyl)-11,11a-dihydroindeno[2,1-c][1,5]benzothiazepin-12-one 6-(3-fluorophenyl)-6,6a-dihydro-7H-indeno[2,1-c][1,5]benzothiazepin-7-one CHEMBL586000 BDBM96248 cid_2865851 HMS2514M22 HMS3376P22 NSC766659 AKOS000620107 AKOS016301249 NSC-766659 6-(3-fluorophenyl)-5a,6-dihydro…	2865851	CHEMBL586000		PUBLICATION ID: CHEMBL1156829 Title: In silico activity profiling reveals the mechanism of action of antimalarials discovered in a high-throughput screen. DOI: 10.1073/pnas.0802982105 https://www.doi.org/10.1073/pnas.0802982105 PUBLICATION ID: CHEMBL1789904 Title: Imaging of Plasmodium liver stages to drive next-generation antimalarial drug discovery. DOI: 10.1126/science.1211936 https://www.doi.…		BDBM96248 Escherichia coli str. K-12 substr. MG1655 Target:RecBCD enzyme subunit RecD Tanimoto similarity:1.00000
MMV019066	COC1=CC=CC=C1CNC(=O)CCN1C(=O)NC2=C(SC=C2)C1=O	359.094	Farnesyltransferase (FTase)	check aminoacyl tRNA synthetases. DOI: 10.6019/CHEMBL3301562	687579-78-8	3-(2,4-dioxo-1H-thieno[3,2-d]pyrimidin-3-yl)-N-[(2-methoxyphenyl)methyl]propanamide	TCMDC-123587	TCMDC-123587 SMR000022874 3-(2,4-dioxo-1,4-dihydrothieno[3,2-d]pyrimidin-3(2H)-yl)-N-(2-methoxybenzyl)propanamide MLS000044764 MLS002586185 CHEMBL587288 HMS2406I06 NSC766409 AKOS001759841 NSC-766409 EU-0023092 Q50242830	3235634	CHEMBL587288		PUBLICATION ID: CHEMBL1157539 Title: Thousands of chemical starting points for antimalarial lead identification. DOI: 10.1038/nature09107 https://www.doi.org/10.1038/nature09107 DATASET ID: CHEMBL2028040 Title: Malaria Box DOI: 10.6019/CHEMBL2028040 https://www.doi.org/10.6019/CHEMBL2028040 DATASET ID: CHEMBL2094260 Title: Malaria Box Tuberculosis Screening Data DOI: 10.6019/CHEMBL2094260 https:/…
MMV019662	COC1=CC=C(C=C1)N1CCN(CC1)C(CNC(=O)C1CCCCC1)C1=CC=C2OCOC2=C1	465.263	Niemann-Pick Type C1-Related protein (NCR1), Lipid sterol symporter	check aminoacyl tRNA synthetases. DOI: 10.6019/CHEMBL3301562	896349-19-2	N-[2-(1,3-benzodioxol-5-yl)-2-[4-(4-methoxyphenyl)piperazin-1-yl]ethyl]cyclohexanecarboxamide	TCMDC-124312	TCMDC-124312 CHEMBL528245 NSC766553 AKOS002049933 NSC-766553 F2573-0330 Z3221945577 N-(2-(benzo[d][1,3]dioxol-5-yl)-2-(4-(4-methoxyphenyl)piperazin-1-yl)ethyl)cyclohexanecarboxamide	22583924	CHEMBL528245		PUBLICATION ID: CHEMBL1157539 Title: Thousands of chemical starting points for antimalarial lead identification. DOI: 10.1038/nature09107 https://www.doi.org/10.1038/nature09107 DATASET ID: CHEMBL2028040 Title: Malaria Box DOI: 10.6019/CHEMBL2028040 https://www.doi.org/10.6019/CHEMBL2028040 DATASET ID: CHEMBL2094260 Title: Malaria Box Tuberculosis Screening Data DOI: 10.6019/CHEMBL2094260 https:/…
MMV665882	OC(CNC1CCCCC1)Cn1c2ccc(I)cc2c2cc(I)ccc12	573.998	Unknown	check Deoxyhypusine hydroxylase DOI: 10.6019/CHEMBL3301470	305337-94-4	1-(cyclohexylamino)-3-(3,6-diiodocarbazol-9-yl)propan-2-ol	TCMDC-124074	TCMDC-124074 CHEMBL588481 SCHEMBL23119204 NSC766766 AKOS002240331 AKOS016316527 NSC-766766 Z57393270	3119532	CHEMBL588481	US-11246857-B2 US-2021077464-A1 US11246857B2 US20210077464A1	PUBLICATION ID: CHEMBL1157539 Title: Thousands of chemical starting points for antimalarial lead identification. DOI: 10.1038/nature09107 https://www.doi.org/10.1038/nature09107 DATASET ID: CHEMBL2028040 Title: Malaria Box DOI: 10.6019/CHEMBL2028040 https://www.doi.org/10.6019/CHEMBL2028040 DATASET ID: CHEMBL2094260 Title: Malaria Box Tuberculosis Screening Data DOI: 10.6019/CHEMBL2094260 https:/…
MMV019881	c1ccc(cc1)CN2CCC(CC2)NC(=O)c3cc(cc(c3)C(=O)NC4CCN(CC4)Cc5ccccc5)C(=O)NC6CCN(CC6)Cc7ccccc7	726.426	HSP90	trypanocidal cysteine protease DOI: 10.1016/j.ejmech.2019.06.062	803693-13-2	N1,N3,N5-tris(1-benzylpiperidin-4-yl)benzene-1,3,5-tricarboxamide	TCMDC-124568	TCMDC-124568 CHEMBL546799 NSC766734 AKOS003280670 NSC-766734	5051873	CHEMBL546799		PUBLICATION ID: CHEMBL1157539 Title: Thousands of chemical starting points for antimalarial lead identification. DOI: 10.1038/nature09107 https://www.doi.org/10.1038/nature09107 DATASET ID: CHEMBL2028040 Title: Malaria Box DOI: 10.6019/CHEMBL2028040 https://www.doi.org/10.6019/CHEMBL2028040 DATASET ID: CHEMBL2094260 Title: Malaria Box Tuberculosis Screening Data DOI: 10.6019/CHEMBL2094260 https:/…
MMV019313	Cn1c2ccccc2c3c(c1=O)cc(s3)C(=O)NCCCN4CCCCCC4	397.182	Farnesyl/geranyl geranyl biphosphate synthase		902630-14-2	N-[3-(azepan-1-yl)propyl]-5-methyl-4-oxothieno[3,2-c]quinoline-2-carboxamide	TCMDC-123889, GTPL11456	TCMDC-123889 902630-14-2 N-[3-(azepan-1-yl)propyl]-5-methyl-4-oxothieno[3,2-c]quinoline-2-carboxamide N-(3-(Azepan-1-yl)propyl)-5-methyl-4-oxo-4,5-dihydrothieno[3,2-c]quinoline-2-carboxamide N-[3-(1-AZEPANYL)PROPYL]-5-METHYL-4-OXO-4,5-DIHYDROTHIENO[3,2-C]QUINOLINE-2-CARBOXAMIDE CHEMBL532155 GTPL11456 NSC766542 AKOS001813125 NSC-766542 SR-01000128774 SR-01000128774-1	20857481	CHEMBL532155		PUBLICATION ID: CHEMBL1157539 Title: Thousands of chemical starting points for antimalarial lead identification. DOI: 10.1038/nature09107 https://www.doi.org/10.1038/nature09107 DATASET ID: CHEMBL2028040 Title: Malaria Box DOI: 10.6019/CHEMBL2028040 https://www.doi.org/10.6019/CHEMBL2028040 DATASET ID: CHEMBL2094260 Title: Malaria Box Tuberculosis Screening Data DOI: 10.6019/CHEMBL2094260 https:/…			BDBM50434062: 94.314%: GPCR
MMV020746	Cc1ccc(Oc2ncccc2C(=O)Nc2cccc3cccnc23)c(C)c1	369.148	ABC transporter (ABCI3)		1023535-97-8	2-(2,4-dimethylphenoxy)-N-quinolin-8-ylpyridine-3-carboxamide	TCMDC-125499	1023535-97-8 (2-(2,4-DIMETHYLPHENOXY)(3-PYRIDYL))-N-(8-QUINOLYL)FORMAMIDE TCMDC-125499 2-(2,4-dimethylphenoxy)-N-quinolin-8-ylpyridine-3-carboxamide 2-(2,4-dimethylphenoxy)-N-(quinolin-8-yl)pyridine-3-carboxamide CHEMBL586814 MFCD00170059 AKOS022169922 MS-8832	4108474	CHEMBL586814		PUBLICATION ID: CHEMBL1157539 Title: Thousands of chemical starting points for antimalarial lead identification. DOI: 10.1038/nature09107 https://www.doi.org/10.1038/nature09107 DATASET ID: CHEMBL3433997 Title: St. Jude Leishmania screening dataset. DOI: 10.6019/CHEMBL3433997 https://www.doi.org/10.6019/CHEMBL3433997
MMV024114	CC1=CC=C(C=C1)S(=O)(=O)N1C=C(C2=CC(Br)=CN=C12)C1=CC(N)=NC=C1	442.01	Folate metabolism, aminopeptidase P		2437190-69-5	4-(5-bromo-1-tosyl-1H-pyrrolo[2,3-b]pyridin-3-yl)pyridin-2-amine	TCMDC-134306, PD061327	TCMDC-134306 CHEMBL533421 PD061327 SR-05000022663 SR-05000022663-1	44527045	CHEMBL533421		PUBLICATION ID: CHEMBL1157539 Title: Thousands of chemical starting points for antimalarial lead identification. DOI: 10.1038/nature09107 https://www.doi.org/10.1038/nature09107 DATASET ID: CHEMBL3433997 Title: St. Jude Leishmania screening dataset. DOI: 10.6019/CHEMBL3433997 https://www.doi.org/10.6019/CHEMBL3433997 DATASET ID: CHEMBL3637841 Title: MMV Pathogen Box DOI: 10.6019/CHEMBL3637841 htt…
MMV019719	COC1=CC=C(C=C1)C1=C(C)SC(NC(=O)CC2=CC=C3OCCOC3=C2)=N1	396.114	ACS10		803693-13-2	2-(2,3-dihydrobenzo[b][1,4]dioxin-6-yl)-N-(4-(4-methoxyphenyl)-5-methylthiazol-2-yl)acetamide	TCMDC-124374	TCMDC-124374 CHEMBL534978 AKOS001111283 Z28343994	3465128	CHEMBL534978		PUBLICATION ID: CHEMBL1157539 Title: Thousands of chemical starting points for antimalarial lead identification. DOI: 10.1038/nature09107 https://www.doi.org/10.1038/nature09107 DATASET ID: CHEMBL3433997 Title: St. Jude Leishmania screening dataset. DOI: 10.6019/CHEMBL3433997 https://www.doi.org/10.6019/CHEMBL3433997
MMV019721	CCN(CC)S(=O)(=O)c1ccc(Cl)c(c1)C(=O)Nc1ccc2nc(C)sc2c1	437.063	Acetyl-CoA Synthetase (ACAS)		848174-54-9	2-chloro-5-(N,N-diethylsulfamoyl)-N-(2-methylbenzo[d]thiazol-6-yl)benzamide	TCMDC-124376, PD061602	TCMDC-124376 CHEMBL587715 AKOS001100089 PD061602 SR-05000022545 SR-05000022545-1 Z28296705	4800131	CHEMBL587715		PUBLICATION ID: CHEMBL1157539 Title: Thousands of chemical starting points for antimalarial lead identification. DOI: 10.1038/nature09107 https://www.doi.org/10.1038/nature09107 DATASET ID: CHEMBL3433997 Title: St. Jude Leishmania screening dataset. DOI: 10.6019/CHEMBL3433997 https://www.doi.org/10.6019/CHEMBL3433997 DATASET ID: CHEMBL3637841 Title: MMV Pathogen Box DOI: 10.6019/CHEMBL3637841 htt…
MMV006767	COC1=CC2=CC(C(=O)NC3=CC=CC=C3)=C(N)N=C2C=C1OC	323.127	CRT	check aminoacyl tRNA synthetases. DOI: 10.6019/CHEMBL3301562	405277-62-5	2-amino-6,7-dimethoxy-N-phenylquinoline-3-carboxamide	TCMDC-123992, GNF-Pf-3828,	2-amino-6,7-dimethoxy-N-phenylquinoline-3-carboxamide TCMDC-123992 GNF-Pf-3828 SMR000012972 405277-62-5 2-Amino-6,7-dimethoxy-quinoline-3-carboxylic acid phenylamide DXTQMJCEDQUJSJ-UHFFFAOYSA-N Cambridge id 7119071 Oprea1_398656 MLS000034768 MLS002539358 CHEMBL530149 HMS1690K17 HMS2283F09 NSC766578 AKOS000597382 NSC-766578 AG-205/40649270 SR-01000532278 SR-01000532278-1 2-Amino-6,7-dimethoxy-N-ph…	615754	CHEMBL530149	US-7875604-B2	PUBLICATION ID: CHEMBL1157539 Title: Thousands of chemical starting points for antimalarial lead identification. DOI: 10.1038/nature09107 https://www.doi.org/10.1038/nature09107 PUBLICATION ID: CHEMBL1156829 Title: In silico activity profiling reveals the mechanism of action of antimalarials discovered in a high-throughput screen. DOI: 10.1073/pnas.0802982105 https://www.doi.org/10.1073/pnas.0802…
MMV000049	O=C(N1)NC(C([O-])=O)=C(F)C1=O	173	PfDHFR	TcDHODH DOI: 10.1016/j.ejmech.2010.09.055	207291-81-4	5-fluoro-2,4-dioxo-1H-pyrimidine-6-carboxylic acid	5-Fluoro-orotate	2eg8 DTXSID10942942 6-Carboxy-5-fluoro-2-hydroxypyrimidin-4-olate	6993751	CHEMBL1232805	DE-2353129-A1 EP-1805296-A1 EP-1805296-B1 JP-2006513729-A JP-2006515516-A KR-20050119704-A RU-2645252-C2 US-11174487-B2 US-2006099670-A1 US-2006234333-A1 US-2008085535-A1 US-2014273237-A1 US-2017218381-A1 WO-2006042548-A1 WO-2014081856-A2	PUBLICATION ID: CHEMBL1629516 Title: Novel insights for dihydroorotate dehydrogenase class 1A inhibitors discovery. DOI: 10.1016/j.ejmech.2010.09.055 https://www.doi.org/10.1016/j.ejmech.2010.09.055 PUBLICATION ID: CHEMBL3244238 Title: In search of anti-Trypanosoma cruzi drugs: new leads from a mouse model. DOI: 10.1021/jm00216a001 https://www.doi.org/10.1021/jm00216a001 DATASET ID: CHEMBL4296182…
MMV011239	CC1=NC2=NC=NN2C(=C1)NC3=CC=C(C=C3)S(F)(F)(F)(F)F	351.058	DHODH		1163260-84-1	N-(4-Pentafluorosulfenylphenyl)-5-methyl-[1,2,4]triazolo[1,5-a]pyrimidin-7-amine	DSM161	CHEMBL1784567 DSM161 SCHEMBL13732023 BDBM50345414 N-(4-Pentafluorosulfenylphenyl)-5-methyl-[1,2,4]triazolo[1,5-a]pyrimidin-7-amine 5-methyl-N-[4-(pentafluoro-$l^{6}-sulfanyl)phenyl]-[1,2,4]triazolo[1,5-a]pyrimidin-7-amine	53257300	CHEMBL1784567	EP2483274B1 US-2009209557-A1 US-2012302586-A1 US-9216983-B2 US-9238653-B2 US20090209557 US20090209557A1 US20120302586 US20120302586A1 US9216983 US9216983B2 US9238653B2 WO2011041304A2	PUBLICATION ID: CHEMBL1781999 Title: Lead optimization of aryl and aralkyl amine-based triazolopyrimidine inhibitors of Plasmodium falciparum dihydroorotate dehydrogenase with antimalarial activity in mice. DOI: 10.1021/jm200265b https://www.doi.org/10.1021/jm200265b PUBLICATION ID: CHEMBL4402534 Title: Dihydroorotate dehydrogenase inhibitors in anti-infective drug research. DOI: 10.1016/j.ejmech…		BDBM50345414 Homo sapiens (Human) Target:Dihydroorotate dehydrogenase (quinone), mitochondrial Tanimoto similarity:1.00000 BDBM50345414 Plasmodium falciparum Target:Dihydroorotate dehydrogenase (quinone), mitochondrial Tanimoto similarity:1.00000 BDBM50345414 Plasmodium falciparum (isolate 3D7) Target:Dihydroorotate dehydrogenase (quinone), mitochondrial Tanimoto similarity:1.00000
MMV018912	CC1=NC2=NC(=NN2C(=C1)NC3=CC=C(C=C3)S(F)(F)(F)(F)F)C(C)(F)F	415.07	DHODH		1282041-94-4	2-(1,1-difluoroethyl)-5-methyl-N-[4-(pentafluoro-Lambda6-sulfanyl)phenyl]-[1,2,4]triazolo[1,5-a]pyrimidin-7-amine	DSM265	DSM265 1282041-94-4 DSM-265 Sulfur, [4-[[2-(1,1-difluoroethyl)-5-methyl[1,2,4]triazolo[1,5-a]pyrimidin-7-yl]amino]phenyl]pentafluoro-, (OC-6-21)- 0Q42P4YI6B CHEMBL1956285 2-(1,1-difluoroethyl)-5-methyl-N-(4-(pentafluoro-l6-sulfanyl)phenyl)-[1,2,4]triazolo[1,5-a]pyrimidin-7-amine 2-(1,1-difluoroethyl)-5-methyl-N-[4-(pentafluoro-lambda6-sulfanyl)phenyl]-[1,2,4]triazolo[1,5-a]pyrimidin-7-amine Sulfu…	51347395	CHEMBL1956285	BR-112012007179-B1 CN-102741255-B EP-2483274-B1 EP-3955921-A1 EP2483274B1 EP3072894A1 EP3842100A1 EP3892332A1 TW-202104210-A US-10813941-B2 US-11318119-B2 US-2018065968-A1 US-2019030056-A1 US-2020345699-A1 US-2023000873-A1 US09238653B2 US20120302586A1 US20180065968A1 US9238653B2 US9416124B2 WO-2017127805-A1 WO-2020214716-A1 WO-2022251318-A1 WO2011041304A2 WO2021149692A1	PUBLICATION ID: CHEMBL1955725 Title: Structure-guided lead optimization of triazolopyrimidine-ring substituents identifies potent Plasmodium falciparum dihydroorotate dehydrogenase inhibitors with clinical candidate potential. DOI: 10.1021/jm200592f https://www.doi.org/10.1021/jm200592f PUBLICATION ID: CHEMBL4184318 Title: Identification of Fast-Acting 2,6-Disubstituted Imidazopyridines That Are …	MOA: Dihydroorotate dehydrogenase inhibitor REF: https://pubmed.ncbi.nlm.nih.gov/26180101/	BDBM50365230 Homo sapiens Target:Cytochrome P450 4B1 Tanimoto similarity:1.00000 BDBM50365230 Homo sapiens (Human) Target:Dihydroorotate dehydrogenase (quinone), mitochondrial Tanimoto similarity:1.00000 BDBM50365230 Mus musculus Target:Dihydroorotate dehydrogenase (quinone), mitochondrial Tanimoto similarity:1.00000 BDBM50365230 Plasmodium falciparum (isolate 3D7) Target:Dihydroorotate dehydroge…	CID 51347543: 96.978%: DHODH BDBM50365226: 96.978%: DHODH CID 51349275: 90.988%: DHODH BDBM50365224: 90.988%: DHODH
MMV018914	Cc3cc(Nc1ccc(cc1)C(F)(F)F)n2nc(nc2n3)C(C)(F)F	357.101	DHODH		1281861-06-0	2-(1,1-Difluoroethyl)-5-Methyl-N-[4-(Trifluoromethyl)phenyl][1,2,4]triazolo[1,5-A]pyrimidin-7-Amine	DSM267	CHEMBL1738786 2-(1,1-Difluoroethyl)-5-Methyl-N-[4-(Trifluoromethyl)phenyl][1,2,4]triazolo[1,5-A]pyrimidin-7-Amine 1281861-06-0 SCHEMBL1681243 BDBM50365231 Q27459093 2-(1,1-difluoroethyl)-5-methyl-N-[4-(trifluoromethyl)phenyl]-[1,2,4]triazolo[1,5-a]pyrimidin-7-amine	51349276	CHEMBL1738786	BR-112012007179-B1 CA-2775354-A1 CN-102741255-B DK-2483274-T3 EP-2483274-A2 EP-2483274-B1 EP2483274A2 EP2483274B1 ES-2527835-T3 US-2012302586-A1 US-2018065968-A1 US-9238653-B2 US09238653B2 US20120302545A1 US20120302586 US20120302586A1 US20180065968A1 US9238653B2 WO2011041304A2	PUBLICATION ID: CHEMBL1955725 Title: Structure-guided lead optimization of triazolopyrimidine-ring substituents identifies potent Plasmodium falciparum dihydroorotate dehydrogenase inhibitors with clinical candidate potential. DOI: 10.1021/jm200592f https://www.doi.org/10.1021/jm200592f PUBLICATION ID: CHEMBL3286300 Title: Fluorine modulates species selectivity in the triazolopyrimidine class of …		BDBM50365231 Homo sapiens (Human) Target:Dihydroorotate dehydrogenase (quinone), mitochondrial Tanimoto similarity:1.00000 BDBM50365231 Mus musculus Target:Dihydroorotate dehydrogenase (quinone), mitochondrial Tanimoto similarity:1.00000 BDBM50365231 Plasmodium falciparum (isolate 3D7) Target:Dihydroorotate dehydrogenase (quinone), mitochondrial Tanimoto similarity:1.00000 BDBM50365231 Rattus nor…	BDBM50365227: 96.896%: DHODH BDBM50365232: 92.954%: DHODH BDBM50018007: 92.671%: DHODH BDBM50018008: 91.399%: DHODH BDBM50365229: 90.779%: DHODH BDBM50365225: 90.656%: DHODH
MMV390048	CS(=O)(=O)C1=CC=C(C=C1)C2=CC(=C(N=C2)N)C3=CN=C(C=C3)C(F)(F)F	393.076	PfPI4K		1314883-11-8	5-(4-methylsulfonylphenyl)-3-[6-(trifluoromethyl)pyridin-3-yl]pyridin-2-amine	MMV048, GTPL9726	MMV-390048 1314883-11-8 MMV048 5-(4-(Methylsulfonyl)phenyl)-6'-(trifluoromethyl)-[3,3'-bipyridin]-2-amine CHEMBL2041980 J3.367.891F MMV-048 0Z5T00JJ10 5-(4-(Methylsulfonyl)phenyl)-6'-(trifluoromethyl)-3,3'-bipyridine-2-amine (3,3'-Bipyridin)-2-amine, 5-(4-(methylsulfonyl)phenyl)-6'-(trifluoromethyl)- 5-(4-methylsulfonylphenyl)-3-[6-(trifluoromethyl)pyridin-3-yl]pyridin-2-amine UNII-0Z5T00JJ10 RTJ…	53311393	CHEMBL2041980	BR-112012017713-A2 CA-2787121-A1 CA-2787121-C DK-2526090-T3 EP2526090A2 EP2526090B1 ES-2551875-T3 HU-E027946-T2 US-2012295905-A1 US-9024033-B2 US20120295905A1 US9024033B2 WO-2011086531-A2 WO2011086531A2	PUBLICATION ID: CHEMBL2040800 Title: 3,5-Diaryl-2-aminopyridines as a novel class of orally active antimalarials demonstrating single dose cure in mice and clinical candidate potential. DOI: 10.1021/jm3001373 https://www.doi.org/10.1021/jm3001373 PUBLICATION ID: CHEMBL2417501 Title: Synthesis of 4-aminoquinoline-pyrimidine hybrids as potent antimalarials and their mode of action studies. DOI: 10.…		BDBM50385912 Homo sapiens (Human) Target:Potassium voltage-gated channel subfamily H member 2 Tanimoto similarity:1.00000 BDBM50385912 Homo sapiens (Human) Target:Sodium channel protein type 5 subunit alpha Tanimoto similarity:1.00000 BDBM50385912 Homo sapiens (Human) Target:Voltage-dependent L-type calcium channel subunit alpha-1C Tanimoto similarity:1.00000
KAF156	CC1(C)N(CCn2c(Nc3ccc(F)cc3)c(nc12)-c1ccc(F)cc1)C(=O)CN	411.187	PfCARL; ER		1261113-96-5	2-Amino-1-[2-(4-fluorophenyl)-3-[(4-fluorophenyl)amino]-5,6-dihydro-8,8-dimethylimidazo[1,2-a]pyrazin-7(8H)-yl]ethanone	KAF156, Ganaplacide, GNF156, GTPL9946,	ganaplacide 1261113-96-5 KAF-156 KAF156 2-Amino-1-[2-(4-fluorophenyl)-3-[(4-fluorophenyl)amino]-5,6-dihydro-8,8-dimethylimidazo[1,2-a]pyrazin-7(8H)-yl]ethanone GNF 156 GNF-156 2-Amino-1-(2-(4-fluorophenyl)-3-((4-fluorophenyl)amino)-8,8-dimethyl-5,6-dihydroimidazo[1,2-a]pyrazin-7(8H)-yl)ethanone KAF 156 85VMN9JU7A CHEMBL2058833 2-Amino-1-(2-(4-fluorophenyl)-3-((4-fluorophenyl)amino)-5,6-dihydro-8,…	49856296	CHEMBL2058833	AU-2010271247-A1 AU-2010271247-B2 BR-112012000413-A2 BR-112012000413-B1 EA-019655-B1 EP-3955921-A1 EP2451814A2 EP2451814B1 EP2737927A1 EP2737927B1 EP3615030A1 JP-2012532890-A JP-5432376-B2 KR-101378666-B1 KR-20120047939-A TW-202104210-A US-11318119-B2 US-2011059934-A1 US-2013281403-A1 US-2016108051-A1 US-2018303837-A1 US-2020171037-A1 US-2020345699-A1 US-2022088022-A1 US-2022380317-A1 US-20230008…	PUBLICATION ID: CHEMBL2057141 Title: Imidazolopiperazines: lead optimization of the second-generation antimalarial agents. DOI: 10.1021/jm300041e https://www.doi.org/10.1021/jm300041e PUBLICATION ID: CHEMBL4376815 Title: The Development Process for Discovery and Clinical Advancement of Modern Antimalarials. DOI: 10.1021/acs.jmedchem.9b00761 https://www.doi.org/10.1021/acs.jmedchem.9b00761 PUBLICA…		BDBM50388532 Homo sapiens (Human) Target:Cytochrome P450 1A2 Tanimoto similarity:1.00000 BDBM50388532 Homo sapiens (Human) Target:Cytochrome P450 2C19 Tanimoto similarity:1.00000 BDBM50388532 Homo sapiens (Human) Target:Cytochrome P450 2C9 Tanimoto similarity:1.00000 BDBM50388532 Homo sapiens (Human) Target:Cytochrome P450 2D6 Tanimoto similarity:1.00000 BDBM50388532 Homo sapiens (Human) Target:C…
Halofuginone	C1CC(C(NC1)CC(=O)CN2C=NC3=CC(=C(C=C3C2=O)Cl)Br)O	413.014	PRS		55837-20-2	7-Bromo-6-chloro-3-(3-(3-hydroxypiperidin-2-yl)-2-oxopropyl)quinazolin-4(3H)-one	GTPL10153	Halofuginona 55837-20-2 Halofuginonum 7-Bromo-6-chloro-3-(3-(3-hydroxypiperidin-2-yl)-2-oxopropyl)quinazolin-4(3H)-one 7-bromo-6-chloro-3-[3-(3-hydroxypiperidin-2-yl)-2-oxopropyl]quinazolin-4-one Halofuginone [INN:BAN] Halofuginon 64544-01-0 HT-100 7-bromo-6-chloro-3-[3-(3-hydroxypiperidin-2-yl)-2-oxopropyl]-3,4-dihydroquinazolin-4-one 7-Bromo-6-chloro-3-[3-(3-hydroxypiperidin-2-yl)-2-oxopropyl]q…	62894	CHEMBL3188717 CHEMBL1969752 CHEMBL1401624 CHEMBL1199540 CHEMBL1199539 CHEMBL1197091 CHEMBL1162015 CHEMBL1162014 CHEMBL1162013 CHEMBL559362	CA-1091670-A CH-620211-A5 CH-649545-A5 DE-2703652-A1 DE-2703652-C2 DK-144822-B DK-144822-C EP-0098589-A1 EP0098589A1 EP0098589B1 EP0787000A1 EP0787000A4 EP0787000B1 EP0794780B1 EP0850062A1 EP0850062A4 EP0850062B1 EP0936910A2 EP0936910A4 EP0936910B1 EP1414462A2 EP1414462A4 EP1465633A1 EP1465633A4 EP1482942A2 EP1558261A2 EP1558261A4 EP1722714A1 EP1855684A2 EP2010136A2 EP2010136B1 EP2114409A2 EP2114…	PUBLICATION ID: CHEMBL2380285 Title: Quinolin-4(1H)-imines are potent antiplasmodial drugs targeting the liver stage of malaria. DOI: 10.1021/jm400246e https://www.doi.org/10.1021/jm400246e PUBLICATION ID: CHEMBL3861949 DOI: 10.1039/C6MD00274A https://www.doi.org/10.1039/C6MD00274A DATASET ID: CHEMBL4303101 Title: Identification of inhibitors of SARS-CoV-2 in-vitro cellular toxicity in human (Cac…
MMV034055	Cc1c(c(=O)c2cc(c(cc2[nH]1)OC)Cl)c3ccc(cc3)Oc4ccc(cc4)OC(F)(F)F	475.08	Cytochrome BC1 Qi site		1354745-52-0	6-chloro-7-methoxy-2-methyl-3-[4-[4-(trifluoromethoxy)phenoxy]phenyl]quinolin-4-ol	ELQ-300, GTPL10021	ELQ-300 1354745-52-0 ELQ300 6-chloro-7-methoxy-2-methyl-3-(4-(4-(trifluoromethoxy)phenoxy)phenyl)quinolin-4(1H)-one BRC5YE92RX 6-chloro-7-methoxy-2-methyl-3-[4-[4-(trifluoromethoxy)phenoxy]phenyl]-1H-quinolin-4-one 6-Chloro-7-methoxy-2-methyl-3-{4-[4-(trifluoromethoxy)phenoxy]phenyl}quinolin-4(1H)-one 6-Chloro-7-methoxy-2-methyl-3-(4-(4-(trifluoromethoxy)phenoxy)phenyl)-4(1H)-quinolinone 4(1H)-Qu…	67016608	CHEMBL2431810	AU-2017210215-A1 AU-2017210215-B2 AU-2017281426-A1 AU-2017281426-B2 AU-2017382404-A1 AU-2019227996-A1 BR-112020017555-A2 CA-3048213-A1 CN-109072280-A CN-114569552-A EP-2802565-A1 EP-3471711-A1 EP-3820605-A1 EP-3845663-A1 EP3471711A1 JP-2019508062-A JP-2021514653-A JP-2021531000-A KR-20190020774-A US-10023538-B2 US-10947176-B2 US-10982254-B2 US-11339418-B2 US-11485697-B2 US-2012010237-A1 US-201211…	PUBLICATION ID: CHEMBL2429781 Title: Cell-based medicinal chemistry optimization of high-throughput screening (HTS) hits for orally active antimalarials. Part 1: challenges in potency and absorption, distribution, metabolism, excretion/pharmacokinetics (ADME/PK). DOI: 10.1021/jm400314m https://www.doi.org/10.1021/jm400314m PUBLICATION ID: CHEMBL3259554 Title: Discovery, synthesis, and optimizatio…
MMV1580071	CC1(C2=NC(=C(N2CCN1C(=O)CN)NC3=CC=C(C=C3)Cl)C4=CC=C(C=C4)F)C	427.158	PfCARL; ER		1261114-01-5	2-amino-1-[3-(4-chloroanilino)-2-(4-fluorophenyl)-8,8-dimethyl-5,6-dihydroimidazo[1,2-a]pyrazin-7-yl]ethanone	GNF179	GNF179 1261114-01-5 GNF-179 2-amino-1-(3-((4-chlorophenyl)amino)-2-(4-fluorophenyl)-8,8-dimethyl-5,6-dihydroimidazo[1,2-a]pyrazin-7(8H)-yl)ethanone CHEMBL2431809 GNF 179 SCHEMBL1049907 TQR0231 BCP14707 EX-A2881 BDBM50493434 MFCD28167758 AKOS030632715 HY-15975 MS-27564 F53308 A908505 2-Amino-1-(3-((4-chlorophenyl)amino)-2-(4-fluorophenyl)-8,8-dimethyl-5,6-dihydroimidazo[1,2-a]pyrazin-7(8H)-yl)etha…	58178960	CHEMBL2431809	AU-2010271247-A1 AU-2010271247-B2 BR-112012000413-B1 EA-019655-B1 EP-2451814-B1 EP2451814A2 EP2451814B1 EP2737927A1 EP2737927B1 JP-2012532890-A JP-5432376-B2 KR-101378666-B1 KR-20120047939-A US-2011059934-A1 US-2013281403-A1 US-2016108051-A1 US-8557801-B2 US-9469645-B2 US-9963454-B2 US20110059934 US20110059934A1 US20130281403 US20130281403A1 US20160108051A1 US8557801 US8557801B2 US9469645B2 US996…	PUBLICATION ID: CHEMBL2429781 Title: Cell-based medicinal chemistry optimization of high-throughput screening (HTS) hits for orally active antimalarials. Part 1: challenges in potency and absorption, distribution, metabolism, excretion/pharmacokinetics (ADME/PK). DOI: 10.1021/jm400314m https://www.doi.org/10.1021/jm400314m PUBLICATION ID: CHEMBL4732202 Title: Identification and Profiling of a Nov…		BDBM50493434 Homo sapiens (Human) Target:Potassium voltage-gated channel subfamily H member 2 Tanimoto similarity:na
MMV650381	O=C(N(C)C1=CC=C(C(F)(F)F)C=C1)C2=CN3C(C=N2)=NC=C3C(C=C4)=CC=C4C#N	421.115	PfPI4K		1610671-07-2	N-(4-chlorophenyl)-N-methyl-3-[4-(methylcarbamoyl)phenyl]imidazo[1,2-a]pyrazine-6-carboxamide	KDU 691	SCHEMBL15717823 MDUHSHBLKFIPKF-UHFFFAOYSA-N 3-(4-cyanophenyl)-N-methyl-N-[4-(trifluoromethyl)phenyl]imidazo[1,2-a]pyrazine-6-carboxamide	90157282	CHEMBL3325597	EP-2920177-A1 EP2920177A1 JP-2016500073-A US-2015291598-A1 US20150291598 US20150291598A1 WO-2014078813-A1 WO2014078813A1	PUBLICATION ID: CHEMBL3352748 Title: Lead optimization of imidazopyrazines: a new class of antimalarial with activity on Plasmodium liver stages. DOI: 10.1021/ml500244m https://www.doi.org/10.1021/ml500244m
MMV000147	CCc1nc(N)nc(c1OCCCOc1ccccc1CCC(=O)O)N	360.18	DHFR		1142407-81-5	3-[2-[3-(2,4-diamino-6-ethylpyrimidin-5-yl)oxypropoxy]phenyl]propanoic acid	P-218, GTPL9740	DHFR-IN-5 CHEMBL3040038 P218 3-(2-{3-[(2,4-Diamino-6-Ethylpyrimidin-5-Yl)oxy]propoxy}phenyl)propanoic Acid 1142407-81-5 3-(2-(3-((2,4-Diamino-6-ethylpyrimidin-5-yl)oxy)propoxy)phenyl)propanoic acid MMV P-218 GTPL9740 SCHEMBL3268406 VDGXZSSDCDPCRF-UHFFFAOYSA-N BDBM50548088 SB17067 HY-153007 CS-0646584 Q27463315 2,4-diamino-6-ethyl-5-(3-(2-(2-carboxyethyl)phenoxy)propoxy)pyrimidine 3-[2-[3-(2,4-dia…	66563688	CHEMBL3040038 CHEMBL2387269	AU-2008310898-A1 AU-2008310898-B2 EP-3546452-A1 EP2194985A1 EP2194985B1 EP3546452A1 ES-2727015-T3 KR-101578949-B1 KR-20100094459-A RU-2010117193-A RU-2485107-C2 US08530491B2 US20090099220 US20090099220A1 US8530491B2 WO2009048957A1	PUBLICATION ID: CHEMBL3817764 Title: Pyrimidine-based antimalarials: design strategies and antiplasmodial effects DOI: 10.1039/C6MD00084C https://www.doi.org/10.1039/C6MD00084C PUBLICATION ID: CHEMBL4673195 Title: Identification of P218 as a potent inhibitor of Mycobacterium ulcerans DHFR DOI: 10.1039/d0md00303d https://www.doi.org/10.1039/d0md00303d PUBLICATION ID: CHEMBL5104092 Title: An insigh…		BDBM50548088 Homo sapiens (Human) Target:Dihydrofolate reductase Tanimoto similarity:na
MMV643121	C1CCN(C1)CCNC(=O)C2=CC(=NC3=C2C=C(C=C3)F)C4=CC=C(C=C4)CN5CCOCC5	462.243	EF2		1469439-69-7	6-fluoro-2-(4-(morpholinomethyl)phenyl)-N-(2-(pyrrolidin-1-yl)ethyl)quinoline-4-carboxamide	DDD107498, M5717, Cabamiquine, GTPL9737	DDD107498 1469439-69-7 cabamiquine DDD498 MMV121 DDD-107498 M-5717 MMV-121 6-fluoro-2-(4-(morpholinomethyl)phenyl)-N-(2-(pyrrolidin-1-yl)ethyl)quinoline-4-carboxamide M5717 E3OC1CU1F4 6-fluoro-2-[4-(morpholin-4-ylmethyl)phenyl]-N-(2-pyrrolidin-1-ylethyl)quinoline-4-carboxamide M 5717 4-Quinolinecarboxamide, 6-fluoro-2-(4-(4-morpholinylmethyl)phenyl)-N-(2-(1-pyrrolidinyl)ethyl)- 4-Quinolinecarboxa…	71748268	CHEMBL4091762	AU-2019252324-A1 BR-112014025416-B1 CA-2870140-A1 CA-2870140-C EP2836483A1 EP2836483B1 HU-E030572-T2 KR-20200143703-A US-11491162-B2 US-2015045354-A1 US-2021023087-A1 US-9115088-B2 US09115088B2 US20150045354A1 US20210023087A1 US9115088B2 WO-2013153357-A1 WO-2019197367-A1 WO2013153357A1 WO2019197367A1	PUBLICATION ID: CHEMBL4004888 Title: New derivatives of quinoline-4-carboxylic acid with antiplasmodial activity. DOI: 10.1016/j.bmc.2017.02.043 https://www.doi.org/10.1016/j.bmc.2017.02.043 PUBLICATION ID: CHEMBL4680079 Title: Discovery of a Quinoline-4-carboxamide Derivative with a Novel Mechanism of Action, Multistage Antimalarial Activity, and Potent in Vivo Efficacy. DOI: 10.1021/acs.jmedche…		BDBM50550147 Homo sapiens (Human) Target:Potassium voltage-gated channel subfamily H member 2 Tanimoto similarity:na
MMV670325	CCOc(cc1)c(B(O)O[C@@H]2CN)c2c1Cl	241.068	Leucyl tRNA synthetase		1364914-72-6	[(3S)-4-chloro-7-ethoxy-1-hydroxy-3H-2,1-benzoxaborol-3-yl]methanamine	LeuRS-IN-1	LeuRS-IN-1 1364914-72-6 SCHEMBL469387 CHEMBL4117258 AKOS040756687 CS-0311361 [(3S)-4-chloro-7-ethoxy-1-hydroxy-3H-2,1-benzoxaborol-3-yl]methanamine	56944652	CHEMBL4117258 CHEMBL4077894	US-10308668-B2 US-10526352-B2 US-10774096-B2 US-10858376-B2 US-11008345-B2 US-11214582-B2 US-2012115813-A1 US-2014315860-A1 US-2016251380-A1 US-2017355719-A1 US-2018037595-A1 US-2018044353-A1 US-2018044355-A1 US-2019241586-A1 US-2019345173-A1 US-2020095266-A1 US-2021053996-A1 US-2021053999-A1 US-8703742-B2 US-9751898-B2 US20120115813 US20140315860 US20150080342 US8703742	PUBLICATION ID: CHEMBL4017537 Title: Discovery of a Potent and Specific M. tuberculosis Leucyl-tRNA Synthetase Inhibitor: (S)-3-(Aminomethyl)-4-chloro-7-(2-hydroxyethoxy)benzo[c][1,2]oxaborol-1(3H)-ol (GSK656). DOI: 10.1021/acs.jmedchem.7b00631 https://www.doi.org/10.1021/acs.jmedchem.7b00631			CID 134816459: 98.490%: Leucyl-tRNA Synthetase CID 133080621: 98.293%: Leucyl-tRNA Synthetase CID 134816465: 98.293%: Leucyl-tRNA Synthetase CID 134816461: 97.802%: Leucyl-tRNA Synthetase
MMV674143	C[C@H]1CCC[C@H](CC2Cc3cc(O)cc(O)c3C(=O)O2)O1	292.131	Lysyl tRNA synthetase		35818-31-6	3,4-dihydro-6,8-dihydroxy-3-(tetrahydro-6-methyl-H-pyran-2-yl)methylisocoumarin	Asperentin, cladosporin	Asperentin CHEMBL3911068 CHEBI:68792 Q27137182 3,4-dihydro-6,8-dihydroxy-3-(tetrahydro-6-methyl-H-pyran-2-yl)methylisocoumarin 6,8-dihydroxy-3-{[(2R,6S)-6-methyltetrahydro-2H-pyran-2-yl]methyl}-3,4-dihydro-1H-isochromen-1-one	71728346	CHEMBL4215932 CHEMBL4215398 CHEMBL4211492 CHEMBL4206602 CHEMBL4206188 CHEMBL4203718 CHEMBL3911068 CHEMBL578530 CHEMBL448685	KR-101723869-B1	PUBLICATION ID: CHEMBL4190393 Title: Specific Stereoisomeric Conformations Determine the Drug Potency of Cladosporin Scaffold against Malarial Parasite. DOI: 10.1021/acs.jmedchem.8b00565 https://www.doi.org/10.1021/acs.jmedchem.8b00565 PUBLICATION ID: CHEMBL3861949 DOI: 10.1039/C6MD00274A https://www.doi.org/10.1039/C6MD00274A PUBLICATION ID: CHEMBL1156829 Title: In silico activity profiling reve…		BDBM50457620 Homo sapiens (Human) Target:Lysine--tRNA ligase Tanimoto similarity:na BDBM50434379 Homo sapiens (Human) Target:Lysine--tRNA ligase Tanimoto similarity:1.00000 BDBM50434379 Plasmodium falciparum (isolate 3D7) Target:Lysine--tRNA ligase Tanimoto similarity:1.00000 BDBM50457620 Plasmodium falciparum (isolate 3D7) Target:Lysine--tRNA ligase Tanimoto similarity:na
MMV084032	C[C@H]1C[C@H](C[C@@H]([C@H](/C(=C\C=C\C[C@H](OC(=O)C[C@@H]([C@H](C1)C)O)[C@@H]2CCC[C@H]2C(=O)O)/C#N)O)C)C	489.309	Threonyl tRNA synthetase		97328-74-0	(1R,2R)-2-((2S,4E,6Z,8R,9S,11R,13S,15S,16S)-7-cyano-8,16-dihydroxy-9,11,13,15-tetramethyl-18-oxooxacyclooctadeca-4,6-dien-2-yl)cyclopentane-1-carboxylic acid	Borrelidin			CHEMBL4229236 CHEMBL4228232 CHEMBL4225930 CHEMBL4225304 CHEMBL1984032 CHEMBL1473901 CHEMBL578929 CHEMBL70590		PUBLICATION ID: CHEMBL4219074 Title: Borrelidins F-I, cytotoxic and cell migration inhibiting agents from mangrove-derived Streptomyces rochei SCSIO ZJ89. DOI: 10.1016/j.bmc.2018.01.010 https://www.doi.org/10.1016/j.bmc.2018.01.010 PUBLICATION ID: CHEMBL1156829 Title: In silico activity profiling reveals the mechanism of action of antimalarials discovered in a high-throughput screen. DOI: 10.1073…		BDBM50129555 Pseudomonas aeruginosa Target:Beta-lactamase Tanimoto similarity:1.00000 BDBM50129555 Saccharomyces cerevisiae Target:Cyclin-dependent kinase 1 Tanimoto similarity:1.00000 BDBM50129555 Mycobacterium tuberculosis Target:L-cysteine:1D-myo-inositol 2-amino-2-deoxy-alpha-D-glucopyranoside ligase Tanimoto similarity:1.00000 BDBM50129555 Homo sapiens (Human) Target:Receptor-interacting ser…
MMV668399	C(C1CCN(CC1)C1=NC(=NC(=C1)C1=CC=CN=C1)C1=CC=NC=C1)N1CCOCC1	416.232	Amino acid transporter (AAT1), Forkhead-associated domain (FHA)		1922144-18-0	4-[[1-(6-pyridin-3-yl-2-pyridin-4-ylpyrimidin-4-yl)piperidin-4-yl]methyl]morpholine	N/A	CHEMBL4569641 BDBM50536194	132510851	CHEMBL4569641 CHEMBL4550025		PUBLICATION ID: CHEMBL4477219 Title: Trisubstituted Pyrimidines as Efficacious and Fast-Acting Antimalarials. DOI: 10.1021/acs.jmedchem.6b00028 https://www.doi.org/10.1021/acs.jmedchem.6b00028		BDBM50536194 Homo sapiens (Human) Target:Cytochrome P450 1A2 Tanimoto similarity:na BDBM50536194 Homo sapiens (Human) Target:Cytochrome P450 2C19 Tanimoto similarity:na BDBM50536194 Homo sapiens (Human) Target:Cytochrome P450 2C9 Tanimoto similarity:na BDBM50536194 Homo sapiens (Human) Target:Cytochrome P450 2D6 Tanimoto similarity:na BDBM50536194 Homo sapiens (Human) Target:Cytochrome P450 3A4 T…
MMV669059	FC(C1=CC=C(NC2=CC(C)=NC3=NC(C(F)(F)C)=NN23)C=N1)(F)F	358.097	DHODH		2011769-21-2	2-(1,1-difluoroethyl)-5-methyl-N-[6-(trifluoromethyl)pyridin-3-yl]-[1,2,4]triazolo[1,5-a]pyrimidin-7-amine	DSM421, GTPL10020	DSM421 CHEMBL4557830 2011769-21-2 2-(1,1-difluoroethyl)-5-methyl-N-[6-(trifluoromethyl)pyridin-3-yl]-[1,2,4]triazolo[1,5-a]pyrimidin-7-amine 2-(1,1-Difluoroethyl)-5-methyl-N-(6-(trifluoromethyl)pyridin-3-yl)-[1,2,4]triazolo[1,5-a]pyrimidin-7-amine SCHEMBL18091420 GTPL10020 HDLFZCDEGAWEFX-UHFFFAOYSA-N BDBM50536997 AKOS040748282 TS-08508	122552662	CHEMBL4557830	CA-2980512-A1 EP-3072894-A1 EP-3274351-A1 EP3072894A1 EP3274351A1 JP-2018509437-A US-2018065968-A1 US20180065968A1 WO-2016151521-A1 WO2016151521A1	PUBLICATION ID: CHEMBL4480398 Title: 1,2,4-Triazolo[1,5-a]pyrimidines in drug design. DOI: 10.1016/j.ejmech.2019.01.027 https://www.doi.org/10.1016/j.ejmech.2019.01.027 PUBLICATION ID: CHEMBL4602703 Title: Lead Optimization of a Pyrrole-Based Dihydroorotate Dehydrogenase Inhibitor Series for the Treatment of Malaria. DOI: 10.1021/acs.jmedchem.0c00311 https://www.doi.org/10.1021/acs.jmedchem.0c003…		BDBM50536997 Homo sapiens (Human) Target:Dihydroorotate dehydrogenase (quinone), mitochondrial Tanimoto similarity:na
MMV1451822	Fc1ccc(cc1)-c1noc(CN(Cc2ccco2)Cc2ccc(cc2)C(=O)NC2CC2)n1	446.175	Cytochrome BC1		1090010-08-4	N-cyclopropyl-4-((((3-(4-fluorophenyl)-1,2,4-oxadiazol-5-yl)methyl)(furan-2-ylmethyl)amino)methyl)benzamide	N/A	CHEMBL4520223 AKOS034162211 Z316053254	34944234	CHEMBL4520223		PUBLICATION ID: CHEMBL4483862 Title: Open-source discovery of chemical leads for next-generation chemoprotective antimalarials. DOI: 10.1126/science.aat9446 https://www.doi.org/10.1126/science.aat9446
MMV1490397	CC(c1nn2c(nnc2s1)-c1ccco1)c1ccc(c(F)c1)-c1ccccc1	390.095	DHODH		929869-83-0	6-(1-(2-fluoro-[1,1'-biphenyl]-4-yl)ethyl)-3-(furan-2-yl)-[1,2,4]triazolo[3,4-b][1,3,4]thiadiazole	N/A	CHEMBL4593065 AKOS005652111	17591831	CHEMBL4593065		PUBLICATION ID: CHEMBL4483862 Title: Open-source discovery of chemical leads for next-generation chemoprotective antimalarials. DOI: 10.1126/science.aat9446 https://www.doi.org/10.1126/science.aat9446
MMV000030	CC[C@H](C)[C@H]1C(=O)N[C@H](C(=O)NC(=C)C(=O)N[C@H](C(=O)N[C@]23CCC(=N[C@@H]2C4=CSC(=N4)[C@H]([C@H](OC(=O)C5=NC6=C(C=C[C@H]([C@@H]6O)N1)C(=C5)[C@H](C)O)C)NC(=O)C7=CSC(=N7)[C@@H](NC(=O)[C@H]8CSC(=N8)/C(=C/C)/NC(=O)[C@@H](NC(=O)C9=CSC3=N9)[C@@H](C)O)[C@@](C)([C@@H](C)O)O)C1=NC(=CS1)C(=O)NC(=C)C(=O)NC(=C)C(=O)N)C)C	1663.49	Proteasome, apicoplast translation	6S rRNA Methyltransferase in bacteria DOOI:10.1128/aac.00873-08			Thiostrepton			CHEMBL4849261 CHEMBL4303577 CHEMBL4303485 CHEMBL2303629 CHEMBL1981887 CHEMBL1236460 CHEMBL468719 CHEMBL410968		PUBLICATION ID: CHEMBL4842307 Title: Targeted Isolation of Saalfelduracin B-D from <i>Amycolatopsis saalfeldensis</i> Using LC-MS/MS-Based Molecular Networking. DOI: 10.1021/acs.jnatprod.0c01027 https://www.doi.org/10.1021/acs.jnatprod.0c01027 DATASET ID: CHEMBL4303097 Title: In vitro screening of a FDA approved chemical library reveals potential inhibitors of SARS-CoV-2 replication DOI: 10.1101/…
MMV689258	OCC([C@@H](C(=O)NC[C@H](NC(=O)CCc1ccccc1F)C)O)(C)C	354.195	Acetyl-CoA Synthetase (ACAS)		1919799-79-3	rac-(2S)-2,4-dihydroxy-3,3-dimethyl-N-[rac-(2R)-2-[3-(2-fluorophenyl)propanoylamino]propyl]butanamide	GTPL11466	GTPL11466 (2S)-N-[(2R)-2-[3-(2-fluorophenyl)propanoylamino]propyl]-2,4-dihydroxy-3,3-dimethylbutanamide	155817524
MMV1579167	CC1=C(C2=CC=C(OC3=CC=C(OC(F)(F)F)C=C3)C=C2)C(OCOC(OCC)=O)C4=CC(Cl)=C(OC)C=C4N1	579.127	Cytochrome BC1 Qi site		3037974-61-8	[6-chloro-7-methoxy-2-methyl-3-[4-[4-(trifluoromethoxy)phenoxy]phenyl]quinolin-4-yl]oxymethyl ethyl carbonate	ELQ-331
MMV1545632	O=C(c1[nH]cc(c1C)C1(CC1)c1ccc(nc1)C(F)(F)F)N[C@@H](c1ncn[nH]1)C	404.157	DHODH		2653225-38-6	3-methyl-N-[(1R)-1-(1H-1,2,4-triazol-3-yl)ethyl]-4-{1-[6-(trifluoromethyl)pyridin-3-yl]cyclopropyl}-1H-pyrrole-2-carboxamide	DSM705, GTPL11554	DSM705 2653225-38-6 3-methyl-N-[(1R)-1-(1H-1,2,4-triazol-3-yl)ethyl]-4-{1-[6-(trifluoromethyl)pyridin-3-yl]cyclopropyl}-1H-pyrrole-2-carboxamide 3-methyl-N-[(1R)-1-(1H-1,2,4-triazol-5-yl)ethyl]-4-[1-[6-(trifluoromethyl)pyridin-3-yl]cyclopropyl]-1H-pyrrole-2-carboxamide compound 79 GTPL11554 GLXC-25564 EX-A8449 AKOS040757948 HY-132171 CS-0163718 XC7	155908677
MMV1582514	CC1C(C(CC2=NN=C(C(C)N)N2)=O)=NC=C1C3(CC3)CC4=CC(CN)=C(C(F)(F)F)C=C4	460.22	DHODH			2-(5-(1-aminoethyl)-4H-1,2,4-triazol-3-yl)-1-(4-(1-(3-(aminomethyl)-4-(trifluoromethyl)benzyl)cyclopropyl)-3-methyl-3H-pyrrol-2-yl)ethan-1-one	DSM873
MMV1804508	CC1=C(N2CCN(C3=NC=C(C(NC4CC4)=O)C=N3)CC2)C=CC=C1	337.19	Cytochrome BC1		803693-13-2	N-cyclopropyl-2-(4-(o-tolyl)piperazin-1-yl)pyrimidine-5-carboxamide	N/A
Methylene Blue	[Cl-].CN(C)c1ccc2nc3ccc(cc3[s+]c2c1)N(C)C	319.091	Unk - transmission blocker		105504-42-5	3,7-Bis(dimethylamino)phenazathionium chloride	N/A	methylene blue 61-73-4 Basic blue 9 Methylthioninium chloride Solvent blue 8 Swiss Blue Chromosmon Methylene Blue anhydrous Methylene Blue N Methylene Blue BB Methylenium ceruleum C.I. Basic Blue 9 Urolene blue 3,7-Bis(dimethylamino)phenothiazin-5-ium chloride Bleu de methylene Methylene Blue A Methylene Blue B Methylene Blue D Methylene Blue G External Blue 1 Tetramethylthionine chloride Methyle…	6099
NCP26	O=C(C1=NC=CN=C1NC(N2CCCCC2)=O)NC3CC4=C(C=CC=C4)C3	365.185	PRS			N-(2,3-dihydro-1H-inden-2-yl)-3-(piperidine-1-carboxamido)pyrazine-2-carboxamide	MU-5 (https://www.ncbi.nlm.nih.gov/Structure/pdb/6T7K)	MU5 SCHEMBL23770070	154815564		US-2021253558-A1 US20210253558A1 WO-2019237125-A1
ELQ-437	COC1=C(F)C=C2C(N=C(CCCCCCCCCCC)C2=O)=C1	333.21	Cytochrome BC1 Qo site			5-fluoro-6-methoxy-2-undecyl-3H-indol-3-one	N/A
MMV1558130	CC1Cc2c([nH]c3nc(Cl)c(F)cc23)C4(N1)C(=O)Nc5ccc(Cl)cc45	390.045	ATP4	Note: Similar to cipargamin		2',5-dichloro-3'-fluoro-6'-methyl-5',6',7',9'-tetrahydrospiro[indoline-3,8'-pyrrolo[2,3-b:5,4-c']dipyridin]-2-one	N/A
MMV1558131	CC1Cc2c([nH]c3ncc(F)cc23)C4(N1)C(=O)Nc5ccc(Cl)cc45	356.084	ATP4	Note: Similar to cipargamin	1193314-38-3	Spiro[3H-indole-3,1′-[1H]pyrido[3,4-b]indol]-2(1H)-one, 5-chloro-6′-fluoro-2′,3′,4′,9′-tetrahydro-3′-methyl-, (1′R,3′S)- (ACI)	N/A
MMV1558900	CC1Cc2c([nH]c3c(F)c(Cl)c(F)cc23)C4(N1)C(=O)Nc5ccc(Cl)cc45	407.04	ATP4			5,7'-dichloro-6',8'-difluoro-3'-methyl-2',3',4',9'-tetrahydrospiro[indoline-3,1'-pyrido[3,4-b]indol]-2-one	N/A
MMV1558903	CC1Cc2c([nH]c3cc(Cl)c(F)cc23)C4(N1)C(=O)Nc5cccnc45	356.084	ATP4			7-chloro-6-fluoro-3-methyl-2,3,4,9-tetrahydrospiro[pyrido[3,4-b]indole-1,3'-pyrrolo[3,2-b]pyridin]-2'(1'H)-one	N/A
MMV1576856	C[C@@H]1CN[C@@]2(C(=O)Nc3ccc(Cl)cc23)c4[nH]c5cc(Cl)c(F)cc5c14	389.05	ATP4			(3R,4'S)-5,7'-dichloro-6'-fluoro-4'-methyl-2',3',4',9'-tetrahydrospiro[indoline-3,1'-pyrido[3,4-b]indol]-2-one	N/A
MMV1581373	C[C@@H]1Cc2c([nH]c3cc(O)c(F)cc23)[C@]4(N1)C(=O)Nc5ccc(Cl)cc45	371.084	ATP4			(3S,3'R)-5-chloro-6'-fluoro-7'-hydroxy-3'-methyl-2',3',4',9'-tetrahydrospiro[indoline-3,1'-pyrido[3,4-b]indol]-2-one	N/A
MMV1793609	Fc1ccc(NC(=O)[C@@H]2[C@H](N(CC(F)(F)F)C(=O)c3ccccc23)c4ccc(OC5CC5)nc4)cc1C#N	524.147	ATP4		2724247-62-3	4-Isoquinolinecarboxamide, N-(3-cyano-4-fluorophenyl)-3-[6-(cyclopropyloxy)-3-pyridinyl]-1,2,3,4-tetrahydro-1-oxo-2-(2,2,2-trifluoroethyl)-, (3S,4S)- (ACI)	compound 1a [WO2021204952A1], GTPL11928	compound 1a [WO2021204952A1] SCHEMBL23906752 GTPL11928 (3S,4S)-N-(3-cyano-4-fluorophenyl)-3-(6-cyclopropyloxypyridin-3-yl)-1-oxo-2-(2,2,2-trifluoroethyl)-3,4-dihydroisoquinoline-4-carboxamide	157022436		EP3892332A1
