# Supplementary material for: In vivo screen of Plasmodium targets for mosquito-based malaria control
Source: Nature. 2025 May 21;643(8072):785–93. doi: 10.1038/s41586-025-09039-2 (PMC12267055; doi:10.1038/s41586-025-09039-2)
Supplement: Supplementary file 3 — Supplementary Tables 1–5. [file 41586_2025_9039_MOESM3_ESM.zip › 2024-06-11658B-s3/2024-06-11658B-Supplementary Table 5.xlsx]

## Sheet: Sheet1
	ELQ NMR and HPLC
	ELQ-250 1H-NMR (400 MHz; DMSO-d6)
	ELQ-250 13C-NMR (101 MHz; DMSO-d6)
	ELQ-250 19F-NMR (376 MHz; DMSO-d6)
	ELQ-285 1H-NMR (400 MHz; DMSO-d6)
	ELQ-285 13C-NMR (101 MHz; DMSO-d6)
	ELQ-432 1H-NMR (400 MHz; DMSO-d6)
	ELQ-432 13C-NMR (101 MHz; DMSO-d6)
	ELQ-433 1H-NMR (400 MHz; DMSO-d6)
	ELQ-433 13C-NMR (101 MHz; DMSO-d6)
	ELQ-433 19F-NMR (376 MHz; DMSO-d6)
	ELQ-437 1H-NMR (400 MHz; DMSO-d6)
	ELQ-437 19F-NMR (376 MHz; DMSO-d6)
	ELQ-453 1H-NMR (400 MHz; CDCl3)
	ELQ-453 13C-NMR (101 MHz; CDCl3)
	ELQ-453 19F-NMR (376 MHz; CDCl3)
	ELQ-453 HPLC Data
	ELQ-456 1H-NMR (400 MHz; CDCl3)
	ELQ-456 13C-NMR (101 MHz; CDCl3)
	ELQ-456 19F-NMR (376 MHz; CDCl3)
	ELQ-465 1H-NMR (400 MHz; CDCl3)
	ELQ-465 13C-NMR (101 MHz; CDCl3)
	ELQ-465 19F-NMR (376 MHz; CDCl3)
	ELQ-613 1H-NMR (400 MHz; CDCl3)
	ELQ-613 13C-NMR (101 MHz; CDCl3)
	ELQ-613 HPLC Data
	ELQ-614 1H-NMR (400 MHz; CDCl3)
	ELQ-614 13C-NMR (101 MHz; CDCl3)
	ELQ-614 19F-NMR (376 MHz; CDCl3)
	ELQ-618 1H-NMR (400 MHz; CDCl3)
	ELQ-618 13C-NMR (101 MHz; CDCl3)
	ELQ-458 1H-NMR (400 MHz; CDCl3)
	ELQ-458 13C-NMR (101 MHz; CDCl3)
	ELQ-458 19F-NMR (376 MHz; CDCl3)
