# Supplementary material for: In vivo screen of Plasmodium targets for mosquito-based malaria control
Source: Nature. 2025 May 21;643(8072):785–93. doi: 10.1038/s41586-025-09039-2 (PMC12267055; doi:10.1038/s41586-025-09039-2)
Supplement: Supplementary file 4 — Source Data Fig. 1 [file 41586_2025_9039_MOESM4_ESM.xlsx]

## Sheet: 1b-c Topical screen
Figure 1: Topical application 7dpi oocyst counts
Control for all groups: 0.5 ul 2% DMSO v/v in acetone
Oocyst Counts
Compound #	Replicate	Control	ELQ-456		Compound #	Replicate	Control	Cipargamin		Compound #	Replicate	Control	MMV1558900		Compound #	Replicate	Control	MMV1793609		Compound #	Replicate	Control	GSK1		Compound #	Replicate	Control	ELQ-331		Compound #	Replicate	Control	MMV1558130		Compound #	Replicate	Control	M5717		Compound #	Replicate	Control	MMV1576856		Compound #	Replicate	Control	MMV1581373
1	1	2	0		2	1	295	56		3	1	57	0		4	1	37	3		5	1	47	19		6	1	42	4		7	1	57	1		8	1	16	25		9	1	4	5		10	1	16	26
		2	0				266	0				55	0				36	2				17	10				12	2				55	13				7	14				1	2				7	8
		2	0				141	0				48	0				33	1				13	9				7	1				48	0				7	8				10	1				7	6
		9	0				85	0				36	0				20	1				12	6				6	0				36	0				6	4				5	0				6	6
		5	0				69	0				34	0				19	0				11	6				6	0				34	0				5	4				4	0				5	5
		24	0				65	0				32	0				16	0				10	3				6	0				32	0				4	2				1	0				4	3
		6	0				63	0				27	0				14	0				10	2				6	0				27	0				4	2				41	0				4	3
		56	0				51	0				24	0				13	0				8	2				5	0				24	0				3	2				6	0				3	2
		1	0				46	0				23	0				12	0				4	0				5	0				23	0				3	2				8	0				3	2
		54	0				46	0				19	0				12	0				4	0				4	0				19	0				3	2				6	0				3	2
		1	0				44	0				14	0				11	0				3	0				3	0				14	0				2	1				1	0				2	2
		2	0				21	0				13	0				10	0				3	0				2	0				13	0				2	1				10	0				2	1
		14	0				21	0				13	0				9	0				3	0				2	0				13	0				1	1				29	0				1	1
		17	0				8	0				12	0				8	0				3	0				2					12	0				1	0				3	0				1	1
		1	0				7	0				12	0				7	0				1	0				1					12	0				1	0				0	0				1	1
		1	0				7	0				10	0				6	0				0	0				0					10					1	0				0	0				1	0
		4	0				6	0				9	0				6	0				0	0				0					9					1	0				0	0				1	0
		7	0				5	0				8	0				4	0					0				0					8					1	0				0					1	0
		0	0				4	0				7	0				3	0					0				0					7					0	0				0					0	0
		0	0				4	0				7	0				3	0					0			2	162	52				7					0	0				0					0	0
		0	0				2	0				3	0				2	0					0				61	8				3						0				0						0
		0	0				2	0				2	0				2	0					0				50	1				2						0				0						0
		0	0				1	0				2	0				2	0					0				50	0				2						0				0						0
		0	0				0	0				2	0				1	0					0				44	0				2						0				0						0
		0	0				0	0				2	0				1						0				43	0				2						0				0						0
	2	21	0				0					2	0				1						0				38	0				2						0			2	37	4					0
		36	0				0					2	0				0				2	92	1				37	0				2						0				36	1					0
		27	0			2	64	0				1	0				0					89	0				36	0				1						0				33	1			2	37	11
		12	0				27	0				1	0				0					84	0				33	0				1						0				20	1				36	2
		63	0				12	0				1	0				0					83	0				30					1						0				19	1				33	1
		1	0				46	0				1				2	16	1				45	0				24					1						0				16	1				20	1
		13	0				3	0				0					7	0				20	0				24					0						0				14	0				19	1
		3	0				65	0				0					7	0				17	0				13					0				2	12	1				13	0				16	0
		2	0				6	0				0					6	0				16	0				12					0					3	3				12	0				14	0
		27	0				21	0				0					5	0				14	0				10					0					2	3				12	0				13	0
		17	0				29	0				0					4	0				10	0				4					0					6	0				11	0				12	0
		82	0				31	0				0					4	0				7	0				1					0					1	0				10	0				12	0
		15	0				13	0				0					3					6	0				1					0					2	0				9	0				11	0
		40	0				16	0				0					3					6	0				0					0					2	0				8	0				10	0
		36	0				10	0				0					3					4	0				0					0					2	0				7	0				9	0
		9	0				6	0			2	64	3				2					4	0								2	37	11				8	0				6	0				8	0
		5	0				8	0				27	14				2					2	0									36	7				1	0				6	0				7	0
		1	0				1	0				12	58				1					2	0									33	6				1	0				4	0				6	0
		67	0				27	0				46	1				1					2	0									20	5				5	0				3	0				6	0
		82	0				24	0				3	0				1					1	0									19	5				2	0				3	0				4
		0	0				29	0				65	0				1					1	0									16	5				1	0				2	0				3
		0	0				18	0				6	0				1					0	0									14	3				2	0				2					3
		0	0				24	0				21	0				1					0	0									13	3				1	0				2					2
		0	0				15	0				29	0				0					0	0									12	3				0	0				1					2
			0				3	0				31	0				0					0	0									12	3				0	0				1					2
			0				2	0				13	0									0	0									11	3				0					1					1
			0				15	0				16	0									0	0									10	2				0					0					1
			0				23	0				10	0									0	0									9	2				0					0					1
			0				59					6	0									0	0									8	2				0					0					0
			0				23					8	0									0	0									7	2				0					0					0
			0				39					1										0	0									6	1				0										0
							8					27										0	0									6	1				0										0
							0					24										0	0									4	1				0
						3	22	2				29										0	0									3	1				0
							6	1				18										0	0									3	1				0
							21	1				24										0	0									2	0				0
							21	0				15										0	0									2	0				0
							19	0				3										0	0									2	0				0
							5	0				2										0	0									1	0			3	2	13
							2	0				15											0									1	0				25	0
							80	0				23											0									1	0				30	0
							34	0				59											0									0	0				27	0
							86	0				23											0									0	0				2	0
							74	0				39											0									0	0				2	0
							149	0				8											0									0	0				0
							19	0				0											0										0				0
							12	0			3	22	42																				0			4	29	43
							17	0				6	37																				0				14	20
							7	0				21	12																								12	10
							4					21	0																								12	7
							7					19	0																								11	2
							30					5	0																								9	1
							1					2	0																								8	1
							7					80	0																								7	1
							21					34	0																								7	1
							13					86	0																								6	1
							5					74	0																								6	0
							7					149	0																								6	0
							23					19	0																								6	0
							1					12	0																								6	0
							16					17	0																								4	0
							0					7	0																								4	0
							0					4																									4	0
							0					7																									3	0
							0					30																									3	0
												1																									3	0
												7																									2	0
												21																									2	0
												13																									2	0
												5																									2	0
												7																									2	0
												23																									2	0
												1																									1	0
												16																									1	0
												0																									1	0
												0																									1	0
												0																									0	0
												0																									0	0
																																					0	0
																																					0	0
																																					0	0
																																					0	0
[truncated: 284 more columns]

## Sheet: 1d 22hpi IFA
Fig 1d: 22 hpi IFA quantifications
Rep 1	DMSO	Cipargamin	M5717
Zygote	151	188	199
Retort	42	14	3
Ookinete	7	0	2
Rep 2	DMSO	Cipargamin	M5717
Zygote	93	98	84
Retort	7	2	16
Ookinete	0	0	1
Rep 3	DMSO	Cipargamin	M5717
Zygote	100	180	164
Retort	59	24	29
Ookinete	53	6	8
Rep 4	DMSO	Cipargamin	M5717
Zygote	102	125	146
Retort	105	71	82
Ookinete	17	8	15
Rep 5	DMSO	Cipargamin	M5717
Zygote	105	155	190
Retort	73	43	10
Ookinete	22	2	0
