# Supplementary material for: In vivo screen of Plasmodium targets for mosquito-based malaria control
Source: Nature. 2025 May 21;643(8072):785–93. doi: 10.1038/s41586-025-09039-2 (PMC12267055; doi:10.1038/s41586-025-09039-2)
Supplement: Supplementary file 5 — Source Data Fig. 2 [file 41586_2025_9039_MOESM5_ESM.xlsx]

## Sheet: Fig. 2b
Figure 2: Tarsal contact 7dpi oocyst counts
Control for all groups: 100 mg/m^2 Mero
Oocyst Counts
Replicate	Control	ELQ-456			Replicate	Control	Pyrimethamine			Replicate	Control	DDD0239709			Replicate	Control	DDD1028076			Replicate	Control	DDD01035881			Replicate	Control	GSK6			Replicate	Control	M5717			Replicate	Control	ELQ-331			Replicate	Control	GSK1			Replicate	Control	GSK2
1	1	8			1	160	63			1	22	41			1	8	20			1	8	23			1	38	21			1	22	35			1	13	2			1	34	153			1	34	100
	15	1				65	52				14	31				5	13				5	9				15	20				14	33				43	21				35	53				35	157
	10	3				63	25				14	29				5	9				5	5				4	10				14	32				10	12				54	77				54	44
	68	5				62	25				14	26				4	7				4	4				1	9				14	30				27	43				62	122				62	83
	2	1				55	24				13	24				3	6				3	4				1	9				13	25				57	52				2	47				2	41
	17	3				42	21				9	20				3	6				3	3				1	8				9	22				1	2				29	87				29	32
	44	0				36	20				8	15				2	5				2	3				0	6				8	16				26	13				1	118				1	8
	1	0				34	16				8	15				2	5				2	3				0	5				8	15				1	11				16	122				16	129
	4	0				31	14				8	11				2	4				2	3				0	2				8	14				3	9				41	54				41	34
	12	0				24	12				7	11				1	4				1	2				0	2				7	13				1	279				127	63				127	5
	72	0				23	8				6	11				1	3				1	1				0	2				6	11				7	92				48	55				48	183
	11	0				22	6				6	11				1	3				1	1				0	2				6	11				23	134				34	55				34	101
	70	0				16	6				6	10				1	2				1	0				0	1				6	10				1	112				93	100				93	44
	27	0				13	4				4	9				0	1				0	0				0	1				4	9				7	6				19	70				19	129
	23	0				12	3				4	7				0	1				0	0				0	0				4	9				1	1				26	164				26	7
	2	0				12	3				3	7				0	1				0	0				0	0				3	9				14	9				5	142				5	80
	38	0				11	3				2	6				0	1				0					0	0				2	8				2	5				27	46				27	77
	18	0				10	2				2	6				0	1				0					0	0				2	8				31	37				70					70	106
	10	0				6	0				2	5				0	1				0						0				2	7				17	2				12					12	155
	23	0				4	0				2	5				0	0				0						0				2	6				0	20				209					209	0
	70	0				4					1	4					0										0				1	4				0	29				1					1
	5	0				2					1	3					0										0				1	4				0	4				32					32
	7	0				2					1	3					0										0				1	3				0	15				28					28
	0	0				1					1	3					0										0				1	3				0	52				44					44
	0	0				1					1	2					0										0				1	2					26				18					18
2	125	16				1					1	2															0				1	2					1				0					0
	18	1				0					1	2																			1	2					46				0					0
	2	19			2	90	94				1	2																			1	1					8
	5	1				82	86				0	1																			0	1					50
	11	11				79	80				0	1																			0	1					1
	30	2				76	72				0	0																			0	1					23
	18	6				53	69				0	0																			0	1					36
	34	3				52	66				0	0																			0	0					18
	25	0				43	64				0	0																			0	0					0
	24	0				43	61				0	0																			0	0					0
	35	0				41	56				0	0																			0	0					0
	82	0				38	55				0	0																			0	0
	11	0				26	54				0	0																			0	0
	3	0				24	48				0	0																			0
	14	0				23	48				0																				0
	34	0				23	46				0																				0
	83	0				23	41
	12	0				15	35
	15	0				13	21
	15	0				10	19
	17	0				10	18
	33	0				7	15
	6	0				5	11
	0	0				4	3
	0	0				4
	0	0
	0	0
	0	0
	0	0
	0	0
[truncated: 9 more columns]

## Sheet: Fig. 2c
Figure 2: Tarsal contact 7dpi oocyst counts
Control: 100 mg/m^2 Mero
*This is the same infection data for ELQ-456 presented in the Fig. 2b tab*
Oocyst Counts
Replicate	Control	ELQ-456
1	1	8
	15	1
	10	3
	68	5
	2	1
	17	3
	44	0
	1	0
	4	0
	12	0
	72	0
	11	0
	70	0
	27	0
	23	0
	2	0
	38	0
	18	0
	10	0
	23	0
	70	0
	5	0
	7	0
	0	0
	0	0
2	125	16
	18	1
	2	19
	5	1
	11	11
	30	2
	18	6
	34	3
	25	0
	24	0
	35	0
	82	0
	11	0
	3	0
	14	0
	34	0
	83	0
	12	0
	15	0
	15	0
	17	0
	33	0
	6	0
	0	0
	0	0
	0	0
	0	0
	0	0
	0	0
	0	0
