# Supplementary material for: In vivo screen of Plasmodium targets for mosquito-based malaria control
Source: Nature. 2025 May 21;643(8072):785–93. doi: 10.1038/s41586-025-09039-2 (PMC12267055; doi:10.1038/s41586-025-09039-2)
Supplement: Supplementary file 6 — Source Data Fig. 3 [file 41586_2025_9039_MOESM6_ESM.xlsx]

## Sheet: 3b-Qo topical and tarsal
Figure 3b: ELQ topical and tarsal infection experiments
Topical control: 2% v/v DMSO in acetone
Tarsal control: 100 mg/m^2 Mero
Also source data for Extended Data Table 1 topical application odds ratio and tarsal contact prevalence reduction
Fig. 3c: Topical Qo site inhibitors						Fig. 3c: Tarsal Qo site inhibitors
Replicate	Control	ELQ-453	ELQ-456	ELQ-458		Replicate	Control	ELQ-453	ELQ-456	ELQ-458
1	2	52	0	1		1	21	0	7	2
	13	0	0	0			13	0	6	0
	1	0	0	0			25	0	11	0
	11	0	0	0			94	0	2	0
	3	0	0	0			12	0	2	0
	1	0	0	0			24	0	1	0
	8	0	0	0			4	0	10	0
	42	0	0	0			45	0	3	0
	23	0	0	0			8	0	26	0
	24	0	0	0			2	0	1	0
	1	0	0	0			32	0	3	0
	8	0	0	0			45	0	0	0
	4	0	0	0			16	0	0	0
	4	0	0	0			1	0	0	0
	81	0	0	0			2	0	0	0
	6	0	0	0			15	0	0	0
	90	0	0	0			20	0	0	0
	8	0		0			1	0	0	0
	0	0		0			0	0	0	0
	0	0		0			0	0	0	0
	0	0		0			0	0	0	0
	0	0		0				0	0	0
	0	0		0				0	0	0
		0						0	0	0
		0						0	0	0
		0						0	0
2	41	0	0	1				0	0
	59	0	0	0				0	0
	1	0	0	0				0	0
	17	0	0	0					0
	247	0	0	0		2	13	0	8	21
	21	0	0	0			43	0	2	1
	165	0	0	0			10	0	12	6
	8	0	0	0			27	0	2	1
	101	0	0	0			57	0	4	8
	122	0	0	0			1	0	1	11
	2	0	0	0			26	0	4	3
	22	0	0	0			1	0	2	36
	29	0	0				3	0	6	16
	139	0	0				1	0	20	12
	104	0	0				7	0	41	1
	23	0	0				23	0	8	1
	113	0	0				1	0	5	15
	99	0	0				7	0	81	12
	52	0	0				1	0	6	1
	91	0	0				14	0	50	16
	27	0	0				2	0	1	1
	218	0	0				31	0	28	3
	42	0	0				17	0	4	0
	18	0	0				0	0	13	0
	109	0	0				0	0	0	0
	47	0	0				0	0	0	0
	124	0					0	0	0	0
	2	0					0	0	0	0
	158	0						0	0	0
	90							0	0	0
	112							0	0	0
	0							0	0	0
	0							0	0	0
	0							0	0	0
									0	0
									0
									0
									0

## Sheet: 3c-Qi topical and tarsal
Figure 3d: ELQ topical and tarsal infection experiments
Topical control: 2% v/v DMSO in acetone
Tarsal control: 100 mg/m^2 Mero
Also source data for Extended Data Table 1 topical application odds ratio and tarsal contact prevalence reduction
Fig. 3d: Topical Qi site inhibitors							Fig. 3d: Tarsal Qi site inhibitors
Replicate	Control	ELQ-465	ELQ-613	ELQ-614	ELQ-618		Replicate	Control	ELQ-465	ELQ-613	ELQ-614	ELQ-618
1	2	16	2	6	1		1	9	6	52	37	4
	1	0	0	0	0			45	5	1	42	3
	3	0	0	0	0			3	2	0	102	5
	13	0	0	0	0			17	2	0	29	6
	10	0	0	0	0			62	29	0	7	4
	3	0	0	0	0			4	8	0	2	2
	2	0	0	0	0			53	22	0	10	189
	2	0	0	0	0			77	9	0	10	6
	5	0	0	0	0			68	14	0	57	6
	2	0	0	0	0			8	2	0	80	7
	1	0	0	0	0			8	2	0	5	43
	1	0	0	0	0			5	14	0	36	24
	1	0	0	0	0			9	0	0	16	1
	0	0	0	0	0			3	0	0	12	4
	0	0	0	0	0			19	0	0	35	30
	0	0	0	0	0			14	0	0	3	25
	0	0	0	0	0			5	0	0	28	8
	0	0	0	0	0			15	0	0	38	4
	0		0	0	0			10	0	0	12	53
	0		0	0	0			72	0	0	59	1
	0		0	0				31	0	0	28	32
	0		0	0				0	0	0	17	0
	0							0	0		7	0
	0							0			0	0
	0						2	40	3	1	21	2
	0							69	1	1	40	4
2	36	0	1	1	0			200	1	1	8	5
	8	0	0	0	0			56	1	2	11	5
	10	0	0	0	0			5	2	0	6	1
	2	0	0	0	0			4	0	0	34	4
	1	0	0	0	0			14	0	0	28	2
	1	0	0	0	0			13	0	0	11	19
	3	0	0	0	0			6	0	0	81	2
	9	0	0	0	0			16	0	0	12	7
	3	0	0	0	0			7	0	0	16	26
	1	0	0	0	0			89	0	0	1	1
	2	0	0	0	0			48	0	0	115	2
	17	0	0	0	0			38	0	0	4	11
	11	0	0	0	0			24	0	0	7	2
	3	0	0	0	0			18	0	0	27	40
	8	0	0	0	0			9	0	0	2	10
	10	0	0	0	0			15	0	0	4	3
	27	0	0	0	0			9	0	0	11	1
	4	0	0	0	0			9	0	0	36	24
	4	0	0	0	0			13	0	0	53	2
	2	0	0	0	0			207	0	0	30	5
	2		0	0	0				0	0	10	7
	2		0	0	0				0	0	150	5
	14		0	0	0				0	0	133	0
	6		0	0	0				0	0	26	0
	1		0	0	0				0	0	15	0
	12		0	0	0				0	0	10	0
	11		0	0	0				0	0	10	0
	5		0	0	0				0	0	79	0
	15		0	0	0				0	0	8	0
	8			0	0				0	0	14	0
	3			0	0				0	0	11	0
	2			0	0				0		0	0
	0			0					0		0
	0			0					0		0
	0			0					0
	0			0					0
	0			0					0
	0			0
	0
	0
	0
	0

## Sheet: 3d-ELQ LC-MS
Fig 3e: ELQ LC/MS Quantification												453-121						456-437						458-400						465-433						613-432						614-250						618-285
							Sample Name	IS				ELQ121			ELQ453			ELQ437	ELQ437		ELQ456	ELQ456		ELQ400	ELQ400		ELQ458	ELQ458		ELQ433	ELQ433		ELQ465	ELQ465		ELQ432	ELQ432		ELQ613	ELQ613		ELQ250	ELQ250		ELQ614	ELQ614		ELQ285	ELQ285
								ELQ183	ELQ300	ELQ331	ELQ615	180.06	209.072	pmol in sample	294.227	209.072	pmol in sample	209.07	180.06	pmol in sample	350.283	180.06	pmol in sample	270.13	240.102	pmol in sample	448.121	270.127	pmol in sample	206.067	178.058	pmol in sample	306.248	178.057	pmol in sample	222.051	194.05	pmol in sample	322.209	222.056	pmol in sample	206.074	178.06	pmol in sample	206.074	264.183	pmol in sample	222.05	194.046
Samples ID	Compound	Time	# Midguts	Solvent	Volume	Rep		Area	Area	Area	Area	Area	Area		Area	Area		Area	Area		Area	Area		Area	Area		Area	Area		Area	Area		Area	Area		Area	Area		Area	Area		Area	Area		Area	Area		Area	Area
							Blank	1.26731e+07	3.42822e+06	2.78526e+07	1.91891e+07	983364	1.11781e+06		2.04658e+06	850536		1.60538e+06	1.19365e+06		437463	101204		88232.3	21848.4		299873	100809		34278.7	34583.4		411088	N/A		497115	440973		1.43108e+07	3.12394e+06		40022.5	34723.2		920494	N/A		31420.2	29384.2
1	ELQ453	1 hr	5	methanol + IS	500 uL	1	SPL001	1.57477e+07	4.30264e+06	3.72837e+07	1.88325e+07	1.40271e+08	1.65098e+08	1.14902	5.117e+06	2.19261e+06	0.00128926	2.07757e+06	1.5566e+06	BDL	1.83147e+06	369811	BDL	18613.7	5005.66	BDL	504903	180071	BDL	150649	127863	BDL	N/A	N/A	BQL	862972	769917	BDL	1.91549e+07	4.31312e+06	BDL	N/A	41978.1	BQL	N/A	N/A	BQL	N/A	711.38
2	ELQ453	1 hr	5	methanol + IS	500 uL	1	SPL002	1.72301e+07	4.49975e+06	3.77582e+07	1.63248e+07	1.78742e+08	2.05249e+08	1.38321	5.78829e+06	2.56562e+06	0.00631563	2.24956e+06	1.70627e+06	BDL	1.58287e+06	317781	BDL	25360.5	6370.18	BDL	562564	204989	BDL	239547	210062	BQL	N/A	N/A	BQL	885292	768252	BDL	2.53718e+07	5.4498e+06	0.0400061	N/A	48862.6	BQL	N/A	N/A	BQL	41016.4	43986.1
3	ELQ453	3 hr	5	methanol + IS	500 uL	1	SPL003	1.50228e+07	4.12268e+06	3.33261e+07	1.94306e+07	2.23628e+08	2.51756e+08	2.04866	7.52628e+06	3.26618e+06	0.00847046	2.41046e+06	1.7742e+06	BDL	5.91306e+06	1.17511e+06	3.85097e-05	16738.5	7259.55	BDL	500898	175090	BDL	49344.9	51007.2	BDL	N/A	N/A	BQL	743867	688604	BDL	1.79922e+07	4.03827e+06	BDL	N/A	36319.8	BQL	N/A	N/A	BQL	13861.4	16538.5
4	ELQ453	3 hr	5	methanol + IS	500 uL	1	SPL004	1.68612e+07	4.77929e+06	3.98123e+07	2.36994e+07	2.11865e+08	2.38555e+08	1.59004	4.23806e+06	1.89143e+06	BDL	2.45321e+06	1.76065e+06	BDL	1.03775e+06	199258	BDL	25934.2	6212.14	BDL	348874	122278	BDL	89412.8	80565.4	BDL	N/A	N/A	BQL	832607	762522	BDL	2.11551e+07	4.76833e+06	BDL	N/A	51989.7	BQL	N/A	N/A	BQL	N/A	N/A
5	ELQ453	6 hr	5	methanol + IS	500 uL	1	SPL005	1.68339e+07	4.5079e+06	3.60659e+07	2.65359e+07	2.21415e+08	2.55308e+08	1.90836	7.57889e+06	3.31302e+06	0.00273851	2.48958e+06	1.8234e+06	BDL	4.41921e+07	9.00229e+06	0.132812	89494.9	23689.1	BDL	502106	178254	BDL	2.18328e+06	1.87767e+06	BQL	2.29867e+06	449321	BQL	1.01002e+06	923969	BDL	1.94386e+07	4.33856e+06	BDL	N/A	45812.3	BQL	N/A	N/A	BQL	N/A	N/A
6	ELQ453	6 hr	5	methanol + IS	500 uL	1	SPL006	1.53955e+07	4.30741e+06	3.311e+07	1.68607e+07	2.60993e+08	2.96e+08	2.45583	2.05348e+07	9.13166e+06	0.0559874	2.14007e+06	1.57496e+06	BDL	5.43103e+06	1.06137e+06	0.00062899	58735.9	14711.5	BDL	395084	138853	BDL	460657	392795	BQL	125368	23626.3	BDL	815191	750087	BDL	1.79198e+07	4.18009e+06	6.57444e-05	25725	35400.9	BDL	N/A	N/A	BQL	N/A	N/A
7	ELQ453	24 hr	5	methanol + IS	500 uL	1	SPL007	1.51649e+07	4.44388e+06	3.55498e+07	2.22109e+07	1.87937e+07	2.28358e+07	0.0915176	2.84276e+06	1.27775e+06	BDL	2.12104e+06	1.5759e+06	BDL	1.98817e+07	3.85949e+06	0.0537001	28354.9	8188.26	BDL	266743	95679.2	BDL	1.29315e+06	1.1102e+06	BQL	N/A	N/A	BQL	723382	666595	BDL	1.71458e+07	3.96764e+06	BDL	N/A	53337.6	BQL	N/A	N/A	BQL	N/A	N/A
8	ELQ453	24 hr	5	methanol + IS	500 uL	1	SPL008	1.58285e+07	4.53692e+06	3.50079e+07	2.35407e+07	4.56198e+07	5.233e+07	0.259101	2.85392e+06	1.25515e+06	BDL	2.14015e+06	1.55719e+06	BDL	1.43335e+06	287090	BDL	24966.3	7266.54	BDL	374769	125387	BDL	521355	424424	BQL	N/A	N/A	BQL	754493	684786	BDL	1.84641e+07	4.13659e+06	BDL	N/A	58344.7	BQL	N/A	N/A	BQL	N/A	N/A
9	ELQ453	48 hr	5	methanol + IS	500 uL	1	SPL009	1.71561e+07	4.65281e+06	3.63842e+07	2.44994e+07	1.09323e+07	1.29416e+07	0.0336719	3.02323e+06	1.3463e+06	BDL	2.42081e+06	1.75338e+06	BDL	589305	106978	BDL	60526.6	15353.7	BDL	280728	102133	BDL	317130	280482	BQL	N/A	N/A	BQL	802799	709749	BDL	1.82254e+07	4.03799e+06	BDL	N/A	55354.5	BQL	N/A	N/A	BQL	8936.31	N/A
10	ELQ453	48 hr	5	methanol + IS	500 uL	1	SPL010	1.84e+07	5.21315e+06	3.99861e+07	2.63866e+07	2.00762e+07	2.32283e+07	0.0717052	3.00318e+06	1.37914e+06	BDL	2.38383e+06	1.79852e+06	BDL	2.16738e+06	412320	BDL	47252.2	11956.6	BDL	392445	138912	BDL	426551	373613	BQL	N/A	N/A	BQL	1.03338e+06	927183	BDL	1.88631e+07	4.2299e+06	BDL	86742.1	118856	BDL	N/A	N/A	BQL	3507.63	N/A
71	ELQ453	1 hr	5	methanol + IS	500 uL	2	SPL071	1.58522e+07	4.73622e+06	3.41997e+07	6.0009e+06	2.0186e+08	2.32084e+08	1.81075	1.86547e+08	9.64471e+07	1.82375	7.81682e+06	6.01068e+06	0.0199203	1.06296e+07	2.14557e+06	0.135634	4.01342e+06	996546	BQL	1.22345e+07	4.5237e+06	0.00898776	4.08286e+06	3.5577e+06	0.0128682	176877	37568.9	BDL	8.07013e+06	7.26173e+06	0.134494	1.60466e+07	3.60209e+06	0.109783	1.5579e+06	1.40787e+06	BQL	920494	2.24038e+06	0.0218158	324101	320390
72	ELQ453	1 hr	5	methanol + IS	500 uL	2	SPL072	1.35732e+07	4.17985e+06	3.11116e+07	4.92228e+06	1.03866e+08	1.23509e+08	0.954497	1.4935e+07	6.62986e+06	0.179011	5.98246e+06	4.42826e+06	0.0146425	1.91914e+06	381733	0.0103073	1.91193e+06	460558	BQL	845169	302897	BDL	2.49105e+06	2.26499e+06	BQL	133290	28228.8	BDL	6.48582e+06	5.77016e+06	0.115598	1.50735e+07	3.39303e+06	0.14778	1.19386e+06	1.03736e+06	BQL	842813	2.00106e+06	0.0276545	168694	155294
73	ELQ453	3 hr	5	methanol + IS	500 uL	2	SPL073	1.74898e+07	5.05526e+06	3.70351e+07	4.56703e+06	1.90434e+08	2.18383e+08	1.51124	3.27666e+07	1.44526e+07	0.426088	5.25643e+06	3.86436e+06	0.00540341	3.00681e+06	615797	0.0347117	1.72738e+06	419312	BQL	880652	317437	BDL	2.65153e+06	2.30116e+06	BQL	225619	47387.5	BDL	5.41812e+06	4.62312e+06	0.0532873	1.72919e+07	3.81504e+06	0.184366	935161	844372	BQL	452809	1.04147e+06	0.012523	329260	304029
74	ELQ453	3 hr	5	methanol + IS	500 uL	2	SPL074	1.32417e+07	4.18046e+06	2.90795e+07	4.07221e+06	1.5783e+08	1.82374e+08	1.56938	6.04124e+07	2.78985e+07	0.873894	4.31448e+06	3.13255e+06	0.00568884	3.97353e+06	784226	0.0629501	1.42471e+06	342374	BQL	426453	151882	BDL	2.11647e+06	1.85293e+06	BQL	189524	38484.6	BDL	4.49273e+06	4.13316e+06	0.0564729	1.30087e+07	2.93456e+06	0.143441	971063	853486	BQL	370913	843422	0.0105343	239865	226119
75	ELQ453	6 hr	5	methanol + IS	500 uL	2	SPL075	1.53172e+07	4.41739e+06	3.45192e+07	1.82329e+07	1.86e+08	2.15003e+08	1.60628	3.24191e+07	1.40367e+07	0.094523	3.46953e+06	2.53961e+06	BDL	6.44269e+06	1.29661e+06	0.00533143	3.21298e+06	767989	BQL	3.37378e+06	1.1783e+06	BQL	1.6546e+06	1.44796e+06	BQL	985792	195526	BDL	2.24161e+06	2.05473e+06	BDL	1.92379e+07	4.37718e+06	0.00508533	1.61716e+06	1.40757e+06	BQL	594637	1.39413e+06	BDL	858135	791563
76	ELQ453	6 hr	5	methanol + IS	500 uL	2	SPL076	1.58149e+07	4.50973e+06	3.52075e+07	2.18315e+07	1.02329e+08	1.20684e+08	0.814912	1.0617e+07	4.66897e+06	0.0141691	3.91838e+06	2.85075e+06	0.00168395	3.98825e+06	793217	BQL	2.85632e+06	678565	BQL	1.8478e+06	649356	BQL	3.00299e+06	2.58118e+06	BQL	1.95576e+06	379095	BDL	3.77978e+06	3.21555e+06	0.0209502	2.10951e+07	4.66443e+06	BDL	2.08462e+06	1.8638e+06	BQL	2.90503e+06	7.10281e+06	0.0183429	777525	726079
77	ELQ453	24 hr	5	methanol + IS	500 uL	2	SPL077	1.35853e+07	3.79468e+06	2.87362e+07	1.34835e+07	2.71161e+07	3.27326e+07	0.176708	4.10868e+06	1.79073e+06	0.00302748	2.63941e+06	1.99689e+06	BDL	4.04151e+06	835464	BQL	2.33634e+06	572973	BQL	1.91606e+06	725434	BQL	1.76596e+06	1.56325e+06	BQL	847995	164406	BDL	2.37752e+06	2.10875e+06	BDL	1.74333e+07	3.74065e+06	0.0199214	403173	347505	BQL	595387	1.43186e+06	0.00162271	164088	158663
78	ELQ453	24 hr	5	methanol + IS	500 uL	2	SPL078	1.59102e+07	4.50941e+06	3.3877e+07	1.31496e+07	8.90043e+07	1.05861e+08	0.615952	7.1546e+06	3.19391e+06	0.0185237	3.24133e+06	2.34932e+06	BDL	8.03435e+06	1.61138e+06	0.0301416	2.79594e+07	6.86279e+06	0.205388	2.74727e+06	982946	BQL	8.38744e+06	7.45883e+06	0.11329	5.04506e+06	963437	0.010066	4.8814e+06	4.37669e+06	0.0413473	2.2432e+07	5.13343e+06	0.053255	5.73598e+06	5.12719e+06	BQL	1.03311e+07	2.53902e+07	0.144191	2.77072e+06	2.56287e+06
79	ELQ453	48 hr	5	methanol + IS	500 uL	2	SPL079	1.29276e+07	3.94771e+06	2.75247e+07	1.44674e+07	6.93408e+07	7.98942e+07	0.57617	3.45084e+06	1.51542e+06	BDL	3.04634e+06	2.24012e+06	1.32075e-05	1.11728e+06	246059	BDL	822881	205451	BQL	373398	137371	BDL	948816	826593	BQL	N/A	N/A	BQL	2.24161e+06	2.05694e+06	BDL	1.50993e+07	3.42137e+06	BDL	391817	346516	BQL	223685	555209	BDL	116928	116331
80	ELQ453	48 hr	5	methanol + IS	500 uL	2	SPL080	1.66108e+07	5.11487e+06	3.91966e+07	2.4102e+07	1.1655e+07	1.40375e+07	0.0377036	3.67216e+06	1.65241e+06	BDL	3.59831e+06	2.62832e+06	BDL	1.33482e+06	288263	BDL	1.01899e+06	251363	BQL	509141	178985	BDL	1.34949e+06	1.14856e+06	BQL	145448	N/A	BDL	2.57355e+06	2.31889e+06	BQL	2.09407e+07	4.6539e+06	BDL	378547	337115	BQL	233248	631824	BDL	80179	82066.2
11	ELQ456	1 hr	5	methanol + IS	500 uL	1	SPL011	1.62146e+07	4.6044e+06	3.6315e+07	2.74246e+07	2.50843e+06	3.03577e+06	BDL	3.53293e+06	1.5857e+06	BDL	1.08228e+07	8.08207e+06	0.0318193	2.9121e+07	5.86793e+06	0.0733617	61390	15663.6	BDL	1.28352e+06	476224	BDL	235930	204605	BQL	N/A	N/A	BQL	841388	789403	BDL	2.20344e+07	4.87012e+06	BDL	53967.3	61368.5	BDL	N/A	N/A	BQL	N/A	N/A
12	ELQ456	1 hr	5	methanol + IS	500 uL	1	SPL012	1.43972e+07	4.32868e+06	3.21891e+07	2.22784e+07	3.08143e+06	3.61889e+06	0.00191836	1.17302e+08	5.58897e+07	0.294521	1.55749e+07	1.16711e+07	0.0670002	1.57484e+08	3.87037e+07	0.623247	54593.1	13618.5	BDL	1.76925e+06	646452	BQL	386771	343928	BQL	1.16626e+06	223960	BDL	1.38974e+07	1.24095e+07	0.3	5.89823e+08	2.1876e+08	1.47989	42168.3	47814.9	BDL	N/A	100322	BQL	N/A	N/A
13	ELQ456	3 hr	5	methanol + IS	500 uL	1	SPL013	1.69285e+07	4.7419e+06	3.64834e+07	2.10105e+07	1.56911e+06	1.81879e+06	BDL	2.74823e+06	1.19765e+06	BDL	2.09845e+07	1.50676e+07	0.0804492	1.63692e+08	4.06788e+07	0.734591	23567.4	3453.62	BDL	295386	108221	BDL	494919	435595	BQL	N/A	N/A	BQL	926164	811939	BDL	1.92587e+07	4.28304e+06	BDL	14861.9	41088.1	BDL	N/A	N/A	BQL	N/A	2257.73
14	ELQ456	3 hr	5	methanol + IS	500 uL	1	SPL014	1.60124e+07	4.72713e+06	3.68536e+07	2.15313e+07	1.9151e+06	2.27517e+06	BDL	3.03926e+06	1.32848e+06	BDL	1.87119e+07	1.37063e+07	0.0690224	2.54002e+08	8.52063e+07	1.07877	40867.3	12173.1	BDL	516637	187789	BDL	528346	469467	BQL	N/A	N/A	BQL	829983	758238	BDL	1.91368e+07	4.21214e+06	BDL	N/A	66690.7	BQL	N/A	N/A	BQL	6517.38	N/A
15	ELQ456	6 hr	5	methanol + IS	500 uL	1	SPL015	1.96101e+07	5.34529e+06	4.12542e+07	2.84552e+07	5.71566e+06	6.87948e+06	0.00707927	1.97184e+07	8.60134e+06	0.0271776	1.0161e+07	7.28093e+06	0.0217385	4.60649e+07	9.44839e+06	0.125556	107966	29810.3	BDL	1.18628e+06	416358	BDL	1.69701e+06	1.5058e+06	BQL	2.52272e+06	503784	BQL	1.04215e+06	913755	BDL	2.64747e+07	5.88489e+06	BDL	47941.6	56030.4	BDL	N/A	N/A	BQL	20535.5	23260.6
18	ELQ456	24 hr	5	methanol + IS	500 uL	1	SPL018	1.80014e+07	5.22105e+06	3.94186e+07	2.38716e+07	1.77522e+06	2.13894e+06	BDL	2.89649e+06	1.32948e+06	BDL	4.87571e+06	3.53815e+06	0.00278045	1.03719e+07	2.13363e+06	0.011385	59948.8	15480.9	BDL	342675	124427	BDL	957737	827300	BQL	82724.3	18576.7	BDL	855718	778103	BDL	1.99341e+07	4.5933e+06	BDL	565797	525181	BQL	N/A	N/A	BQL	11782.9	11695.5
19	ELQ456	48 hr	5	methanol + IS	500 uL	1	SPL019	1.80332e+07	5.33714e+06	4.08346e+07	2.56334e+07	1.7281e+06	2.02001e+06	BDL	3.09878e+06	1.38034e+06	BDL	3.76472e+06	2.74876e+06	BDL	5.31272e+06	1.05824e+06	BQL	39607	9536.15	BDL	291158	107702	BDL	320776	277563	BQL	N/A	N/A	BQL	937621	849333	BDL	2.05432e+07	4.52606e+06	BDL	48438.3	65708.4	BDL	N/A	N/A	BQL	11745.3	15240.1
20	ELQ456	48 hr	5	methanol + IS	500 uL	1	SPL020	1.62476e+07	4.84366e+06	3.8474e+07	2.29981e+07	1.37415e+06	1.73736e+06	BDL	2.7632e+06	1.24423e+06	BDL	3.94721e+06	2.85302e+06	0.00036205	2.96087e+06	585262	BQL	21166	6880.49	BDL	252909	100056	BDL	307500	261042	BQL	242120	48953.4	BDL	863753	785129	BDL	1.96306e+07	4.43041e+06	BDL	24253.9	43851.8	BDL	N/A	N/A	BQL	6442.65	10860.8
81	ELQ456	1 hr	5	methanol + IS	500 uL	2	SPL081	1.79297e+07	5.34683e+06	3.80091e+07	1.37471e+07	8.77827e+06	1.05469e+07	0.0201918	3.17525e+06	1.38292e+06	BDL	2.91938e+07	2.12027e+07	0.114769	3.62413e+08	1.68609e+08	2.45123	2.25502e+06	586406	BQL	357939	129362	BDL	2.79687e+06	2.37788e+06	BQL	N/A	16390.6	BQL	7.18056e+06	6.48417e+06	0.08379	1.92735e+07	4.2396e+06	0.0294656	1.20591e+06	1.09181e+06	BQL	883652	2.13171e+06	0.00552843	323908	309194
82	ELQ456	1 hr	5	methanol + IS	500 uL	2	SPL082	1.55798e+07	4.98483e+06	3.28356e+07	1.16655e+07	1.246e+07	1.51223e+07	0.0478765	1.04235e+07	4.73898e+06	0.0375019	1.56968e+07	1.16006e+07	0.0618554	6.39084e+07	1.30881e+07	0.475665	2.55603e+06	635277	BQL	1.09869e+06	409656	BDL	3.77035e+06	3.24507e+06	BQL	280703	56566.9	BDL	8.83224e+06	8.05512e+06	0.15324	1.7891e+07	4.0307e+06	0.03643	2.02283e+06	1.71415e+06	BQL	1.58923e+06	4.02285e+06	0.0184458	793088	754576
83	ELQ456	3 hr	5	methanol + IS	500 uL	2	SPL083	1.40468e+07	4.57042e+06	3.21084e+07	1.05735e+07	1.7707e+07	2.13004e+07	0.0843355	3.45131e+06	1.5415e+06	0.0037405	1.07483e+07	7.9461e+06	0.0373991	2.62078e+07	5.25984e+06	0.19361	1.66457e+06	420764	BQL	357773	124252	BDL	5.24587e+06	4.5257e+06	0.0542868	122609	20838.8	BDL	5.35895e+06	4.80374e+06	0.0692203	1.6448e+07	3.73065e+06	0.0352205	1.25061e+06	1.11625e+06	BQL	485709	1.17728e+06	0.00170182	234440	230681
84	ELQ456	3 hr	5	methanol + IS	500 uL	2	SPL084	1.44747e+07	4.84888e+06	3.21393e+07	1.31823e+07	9.14505e+06	1.08164e+07	0.0300386	7.70948e+06	3.40529e+06	0.01933	1.76774e+07	1.30471e+07	0.0773861	9.38872e+07	2.04719e+07	0.62587	3.10672e+06	753807	BQL	814878	309685	BDL	2.91086e+06	2.44584e+06	BQL	402975	80086.7	BDL	7.7867e+06	6.91773e+06	0.13559	1.48152e+07	3.12146e+06	0.00634941	4.1041e+07	3.75414e+07	0.351217	510127	1.25348e+06	0.000578817	401537	367113
85	ELQ456	6 hr	5	methanol + IS	500 uL	2	SPL085	1.44439e+07	4.32303e+06	3.02552e+07	1.16412e+07	6.82735e+06	7.89082e+06	0.0178968	2.27275e+06	995364	BDL	1.19938e+07	8.97015e+06	0.046149	9.93914e+07	2.18229e+07	0.720618	788098	199750	BQL	2.0155e+06	730788	BQL	2.65215e+06	2.4069e+06	BQL	N/A	N/A	BQL	2.25825e+06	2.00694e+06	BDL	1.62864e+07	3.53234e+06	0.0224919	336191	303964	BQL	191041	410046	BDL	154912	145692
86	ELQ456	6 hr	5	methanol + IS	500 uL	2	SPL086	1.78611e+07	5.45942e+06	3.8723e+07	1.62147e+07	8.39565e+06	9.96094e+06	0.0194199	4.35577e+07	1.96162e+07	0.143662	1.94823e+07	1.44188e+07	0.0705038	7.32243e+07	1.52833e+07	0.389622	5.08554e+07	1.23598e+07	0.352087	5.12911e+07	1.92676e+07	0.298359	1.74014e+07	1.49997e+07	0.272176	8.00182e+06	1.57063e+06	0.0146746	5.68314e+06	4.94792e+06	0.0541439	2.47253e+07	5.48051e+06	0.0364763	2.19779e+07	1.91505e+07	0.141909	1.4563e+07	3.63651e+07	0.158939	2.53738e+07	2.458e+07
87	ELQ456	24 hr	5	methanol + IS	500 uL	2	SPL087	1.87961e+07	5.18915e+06	3.83403e+07	1.65832e+07	4.00212e+06	4.86661e+06	0.00290562	2.84038e+06	1.25978e+06	BDL	7.30055e+06	5.43617e+06	0.0124366	6.60065e+07	1.37237e+07	0.328715	906055	226600	BQL	556784	202010	BDL	1.24505e+06	1.08548e+06	BQL	N/A	N/A	BQL	2.22244e+06	1.95564e+06	BDL	2.04412e+07	4.55677e+06	0.0127732	347129	306621	BQL	152907	358546	BDL	73585.5	64786.5
88	ELQ456	24 hr	5	methanol + IS	500 uL	2	SPL088	1.4766e+07	4.38811e+06	3.16265e+07	1.55663e+07	5.61688e+06	6.78218e+06	0.0113019	1.81205e+07	8.07146e+06	0.0536124	7.44981e+06	5.47569e+06	0.0177363	3.02198e+07	6.12766e+06	0.150583	1.34759e+07	3.11689e+06	0.0611868	3.28495e+06	1.20756e+06	BQL	1.57845e+07	1.34131e+07	0.277704	1.69998e+07	3.34533e+06	0.0424714	1.0151e+07	9.22375e+06	0.184539	4.2501e+07	9.58848e+06	0.11243	2.36024e+07	2.08403e+07	0.178628	4.18439e+07	1.01855e+08	0.487295	1.41773e+07	1.37343e+07
89	ELQ456	48 hr	5	methanol + IS	500 uL	2	SPL089	1.52017e+07	4.58313e+06	3.27506e+07	1.1319e+07	6.14815e+06	7.42402e+06	0.0148249	2.3092e+06	1.04119e+06	BDL	7.69587e+06	5.59329e+06	0.0204848	1.52243e+07	3.0434e+06	0.093057	1.15016e+06	280410	BQL	789359	292211	BDL	1.28139e+06	1.10139e+06	BQL	N/A	N/A	BQL	3.68882e+06	3.34623e+06	0.0191301	1.74262e+07	3.87247e+06	0.0351463	420428	343234	BQL	269465	685587	BDL	107421	101216
90	ELQ456	48 hr	5	methanol + IS	500 uL	2	SPL090	1.77084e+07	5.17232e+06	3.65085e+07	1.29275e+07	3.74337e+06	4.59009e+06	0.00301541	2.59635e+06	1.12746e+06	BDL	1.96079e+07	1.4695e+07	0.0758434	3.21026e+08	1.18507e+08	2.23113	885809	223338	BQL	332865	123579	BDL	1.21562e+06	1.05357e+06	BQL	N/A	N/A	BQL	3.14544e+06	2.79854e+06	BQL	1.96287e+07	4.32491e+06	0.0341765	408684	389359	BQL	294868	658913	BDL	119333	115800
21	ELQ458	1 hr	5	methanol + IS	500 uL	1	SPL021	1.57011e+07	4.76986e+06	3.58631e+07	1.68292e+07	1.49262e+06	1.67391e+06	BDL	2.51936e+06	1.11515e+06	BDL	2.20163e+06	1.59912e+06	BDL	4.56033e+06	906492	BQL	1.32042e+07	3.34045e+06	0.0611969	8.06616e+06	2.84753e+06	BQL	288830	258166	BQL	N/A	N/A	BQL	983605	842599	BDL	1.86776e+07	4.23753e+06	0.00632812	57283.5	80909.4	BDL	N/A	N/A	BQL	26882.2	32494.9
22	ELQ458	1 hr	5	methanol + IS	500 uL	1	SPL022	1.68994e+07	4.91302e+06	3.71672e+07	1.81803e+07	1.86089e+06	2.18366e+06	BDL	2.69958e+06	1.22125e+06	BDL	2.46908e+06	1.76923e+06	BDL	2.20143e+06	441424	BQL	6.99585e+06	1.74101e+06	BQL	1.27964e+07	4.85556e+06	0.0056579	208159	183849	BQL	N/A	N/A	BQL	925077	795650	BDL	2.05844e+07	4.5384e+06	0.00312232	70667.1	83512	BDL	N/A	N/A	BQL	27598.2	31261.7
23	ELQ458	3 hr	5	methanol + IS	500 uL	1	SPL023	1.56443e+07	4.42165e+06	3.45836e+07	1.48654e+07	1.42725e+06	1.67339e+06	BDL	2.62631e+06	1.13588e+06	BDL	2.20281e+06	1.56294e+06	BDL	2.11152e+06	422678	BDL	1.42129e+07	3.33973e+06	0.0687732	2.22586e+06	794579	BQL	651250	585139	BQL	N/A	N/A	BQL	885231	793084	BDL	1.7646e+07	3.92486e+06	0.0147205	107034	130270	BDL	154103	N/A	BDL	31450.4	34072.4
24	ELQ458	3 hr	5	methanol + IS	500 uL	1	SPL024	1.609e+07	4.95687e+06	3.47448e+07	1.94002e+07	1.85801e+06	2.20558e+06	BDL	2.69874e+06	1.17312e+06	BDL	2.41739e+06	1.74119e+06	BDL	2.26682e+06	450245	BQL	1.2859e+07	3.18605e+06	0.0532092	2.50015e+06	925422	BQL	358943	307279	BQL	N/A	N/A	BQL	1.08413e+06	977477	BDL	1.84359e+07	4.09853e+06	BDL	137887	132254	BDL	72399.1	N/A	BDL	38743.7	39173.1
25	ELQ458	6 hr	5	methanol + IS	500 uL	1	SPL025	1.57029e+07	4.39296e+06	3.24676e+07	1.91467e+07	1.44606e+06	1.7264e+06	BDL	2.43978e+06	1.0922e+06	BDL	2.13705e+06	1.53528e+06	BDL	3.73189e+06	737045	BQL	1.17503e+07	2.90642e+06	0.0567667	2.80097e+06	1.03327e+06	BQL	317827	279433	BQL	N/A	N/A	BQL	907226	782500	BDL	1.70067e+07	3.7482e+06	BDL	55737.6	68899.5	BDL	68381.5	N/A	BDL	25532	21866
26	ELQ458	6 hr	5	methanol + IS	500 uL	1	SPL026	1.56779e+07	4.67022e+06	3.49074e+07	2.42526e+07	1.9554e+06	2.37947e+06	BDL	2.84156e+06	1.32162e+06	BDL	2.31408e+06	1.63683e+06	BDL	3.67348e+06	727028	BQL	9.86005e+06	2.47213e+06	0.026849	9.01818e+07	3.66376e+07	0.710627	772187	663846	BQL	N/A	N/A	BQL	956518	847329	BDL	1.80759e+07	4.12591e+06	BDL	43047.4	70637.3	BDL	N/A	N/A	BQL	27014.4	31457.4
27	ELQ458	24 hr	5	methanol + IS	500 uL	1	SPL027	1.81467e+07	5.5115e+06	3.95021e+07	2.06399e+07	1.76884e+06	2.04824e+06	BDL	2.59499e+06	1.14206e+06	BDL	2.51971e+06	1.8165e+06	BDL	1.13241e+06	224752	BDL	1.06334e+07	2.6293e+06	0.0202111	1.33365e+06	474449	BDL	445187	382159	BQL	N/A	N/A	BQL	1.02632e+06	917189	BDL	1.90696e+07	4.31235e+06	BDL	193400	206948	BDL	N/A	N/A	BQL	38566	36629.8
28	ELQ458	24 hr	5	methanol + IS	500 uL	1	SPL028	1.69081e+07	5.03684e+06	3.71483e+07	1.92385e+07	2.05269e+06	2.36868e+06	BDL	2.57247e+06	1.16904e+06	BDL	2.4271e+06	1.72676e+06	BDL	1.37121e+06	272930	BDL	6.86586e+06	1.67096e+06	BQL	3.1991e+06	1.15531e+06	BQL	395041	345652	BQL	N/A	N/A	BQL	965896	861802	BDL	1.93816e+07	4.3042e+06	BDL	210902	205614	BQL	N/A	N/A	BQL	27549.6	31205.7
29	ELQ458	48 hr	5	methanol + IS	500 uL	1	SPL029	1.70531e+07	5.06756e+06	3.83447e+07	1.63903e+07	1.3417e+06	1.63524e+06	BDL	2.49715e+06	1.05166e+06	BDL	2.94974e+06	2.145e+06	BDL	326356	62693.4	BDL	3.36841e+06	825404	BQL	3.03513e+06	1.10089e+06	BQL	485188	416338	BQL	798826	161552	BDL	911370	820636	BDL	1.82622e+07	4.12144e+06	0.00386321	73176.5	101463	BDL	118396	N/A	BDL	73367.5	73781.5
30	ELQ458	48 hr	5	methanol + IS	500 uL	1	SPL030	1.59098e+07	4.84889e+06	3.54452e+07	1.69725e+07	1.46191e+06	1.72434e+06	BDL	2.33038e+06	1.04153e+06	BDL	2.1282e+06	1.52927e+06	BDL	1.04646e+06	203009	BDL	4.40045e+06	1.07522e+06	BQL	3.8636e+06	1.43537e+06	BQL	304599	263411	BQL	2.28428e+06	454669	BQL	762327	687066	BDL	1.71477e+07	3.84584e+06	BDL	60280.6	90310	BDL	N/A	N/A	BQL	25991.8	31475
91	ELQ458	1 hr	5	methanol + IS	500 uL	2	SPL091	1.43298e+07	5.09377e+06	3.28395e+07	8.76207e+06	9.5907e+06	1.14671e+07	0.0348387	2.45606e+06	1.06588e+06	0.00159038	8.24397e+06	5.96174e+06	0.0252829	4.88407e+06	989934	0.0227287	1.1857e+07	3.09886e+06	0.0474732	2.62373e+07	9.51023e+06	0.135026	3.69468e+06	3.10039e+06	0.00867982	98134.4	18921.1	BDL	1.58953e+07	1.41988e+07	0.355085	1.61323e+07	3.6863e+06	0.0572197	2.25441e+06	2.04108e+06	BQL	1.03817e+06	2.5529e+06	0.015284	207329	203594
92	ELQ458	1 hr	5	methanol + IS	500 uL	2	SPL092	1.82797e+07	5.70459e+06	3.85469e+07	1.20372e+07	9.2815e+06	1.08699e+07	0.0218829	4.08665e+06	1.83065e+06	0.0045516	8.49458e+06	6.45259e+06	0.0174986	5.07561e+06	1.02031e+06	0.00915332	2.20009e+07	5.31675e+06	0.110547	1.18961e+07	4.52761e+06	BQL	3.91709e+06	3.46947e+06	BQL	257775	48885.9	BDL	1.27786e+07	1.15199e+07	0.208663	1.95877e+07	4.31555e+06	0.0402895	1.80931e+06	1.64848e+06	BQL	1.32288e+06	3.31211e+06	0.0131751	314534	295786
93	ELQ458	3 hr	5	methanol + IS	500 uL	2	SPL093	1.79521e+07	5.66163e+06	3.8545e+07	1.41608e+07	7.2113e+06	8.57451e+06	0.012914	4.4983e+06	1.94644e+06	0.00375973	7.52713e+06	5.36418e+06	0.0122552	4.15452e+07	8.28926e+06	0.241987	1.82522e+07	4.49081e+06	0.0852211	1.54653e+07	5.44519e+06	0.0202655	3.37366e+06	2.86028e+06	BQL	2.37581e+07	4.70507e+06	0.0685906	7.15606e+06	6.32998e+06	0.0798894	1.96431e+07	4.30018e+06	0.0265337	1.18249e+06	1.05058e+06	BQL	585364	1.49129e+06	0.00109232	322854	312888
94	ELQ458	3 hr	5	methanol + IS	500 uL	2	SPL094	1.41423e+07	5.97139e+06	3.06191e+07	6.59578e+06	1.11864e+07	1.38963e+07	0.0499418	2.97823e+06	1.30813e+06	0.0122935	6.69986e+06	4.9858e+06	0.0182002	6.20971e+06	1.24235e+06	0.0602547	1.88124e+07	4.5545e+06	0.0804135	6.85328e+06	2.49931e+06	BQL	9.78163e+06	8.61758e+06	0.181363	585385	108770	BDL	6.36701e+06	5.58866e+06	0.109707	1.74663e+07	3.90915e+06	0.111263	1.93884e+06	1.67191e+06	BQL	1.06785e+06	2.70485e+06	0.0239534	1.13216e+06	1.07804e+06
95	ELQ458	6 hr	5	methanol + IS	500 uL	2	SPL095	1.65172e+07	4.9643e+06	3.46734e+07	1.10152e+07	5.57038e+06	6.84251e+06	0.0100932	2.91455e+06	1.2605e+06	0.00106554	4.39225e+06	3.2096e+06	0.00211849	1.54595e+07	3.08532e+06	0.104286	3.08341e+07	7.57847e+06	0.216662	3.3013e+08	2.14565e+08	3.135	2.39408e+06	2.01062e+06	BQL	172127	34099	BDL	2.99066e+06	2.64046e+06	BQL	1.78322e+07	3.92712e+06	0.0453746	662681	560472	BQL	237421	557412	BDL	217747	206108
96	ELQ458	6 hr	5	methanol + IS	500 uL	2	SPL096	41604.7	357919	390505	N/A	3.63915e+06	4.34638e+06	BDL	1.21266e+06	519322	BDL	2.0981e+06	1.56381e+06	BDL	1.29563e+07	2.57644e+06	BQL	2.59716e+07	6.43152e+06	3.68301	1.87981e+07	6.88051e+06	16.4633	6.42556e+06	5.6926e+06	BQL	325570	57593.8	BDL	2.15937e+06	1.9132e+06	BDL	657908	143001	BDL	1.19935e+06	1.01505e+06	BQL	608049	1.54927e+06	BDL	636874	587019
97	ELQ458	24 hr	5	methanol + IS	500 uL	2	SPL097	1.52235e+07	5.21163e+06	3.33984e+07	1.40684e+07	8.23943e+06	9.82963e+06	0.0243972	1.00828e+07	4.38444e+06	0.0279498	3.83565e+06	2.75037e+06	0.00123543	2.1325e+06	452294	BDL	1.1295e+07	2.80114e+06	0.0328643	3.82483e+06	1.36864e+06	BQL	1.02352e+06	911822	BQL	N/A	N/A	BQL	2.70897e+06	2.4161e+06	BQL	2.43956e+07	5.38383e+06	0.0519983	349740	300634	BQL	171119	392352	BDL	88599.1	91479.3
98	ELQ458	24 hr	5	methanol + IS	500 uL	2	SPL098	1.66816e+07	5.27634e+06	3.60831e+07	1.44903e+07	3.24834e+06	3.98478e+06	0.00129056	4.80019e+06	2.13198e+06	0.00435582	3.68311e+06	2.73423e+06	BDL	2.47343e+06	508306	BQL	1.26812e+07	3.0925e+06	0.0425223	2.48696e+07	9.77882e+06	0.102199	1.36305e+06	1.16629e+06	BQL	411088	87246.1	BDL	2.46638e+06	2.17012e+06	BDL	1.89885e+07	4.22457e+06	0.0200437	1.0022e+06	862089	BQL	771740	2.01804e+06	0.00317743	1.15351e+06	1.1276e+06
99	ELQ458	48 hr	5	methanol + IS	500 uL	2	SPL099	1.66595e+07	5.54495e+06	3.86561e+07	1.02326e+07	4.41186e+06	5.04954e+06	0.00348442	2.43078e+06	1.06149e+06	BDL	4.30651e+06	3.01289e+06	0.000687417	2.62605e+06	546057	BQL	5.68113e+06	1.45289e+06	BQL	1.43549e+06	534434	BDL	1.44645e+06	1.23665e+06	BQL	N/A	N/A	BQL	3.16583e+06	2.8348e+06	BQL	1.99198e+07	4.48963e+06	0.0628635	526842	455490	BQL	265713	673354	BDL	129893	128484
100	ELQ458	48 hr	5	methanol + IS	500 uL	2	SPL100	1.99305e+07	6.06156e+06	4.29253e+07	1.62967e+07	5.57387e+06	6.57259e+06	0.00594395	2.8264e+06	1.27836e+06	BDL	4.85151e+06	3.47514e+06	0.000986584	4.13983e+06	849500	BQL	1.19142e+07	2.97202e+06	0.0224009	5.58782e+07	2.04286e+07	0.291117	1.428e+06	1.24337e+06	BQL	N/A	N/A	BQL	3.69931e+06	3.40874e+06	BQL	2.27669e+07	5.03563e+06	0.0262372	527101	442369	BQL	323166	823464	BDL	122272	125026
31	ELQ465	1 hr	5	methanol + IS	500 uL	1	SPL031	1.45953e+07	4.639e+06	3.31924e+07	1.90768e+07	1.79191e+06	2.13425e+06	BDL	2.81174e+06	1.23687e+06	BDL	2.41307e+06	1.78703e+06	BDL	2.03609e+06	405320	BDL	321704	76954.3	BDL	1.30963e+06	440970	BDL	2.213e+07	1.91519e+07	0.424866	534437	110255	BDL	1.01176e+06	890479	BDL	1.81056e+07	3.97593e+06	BDL	180805	176962	BDL	49627	105407	BDL	97727.5	87977.1
32	ELQ465	1 hr	5	methanol + IS	500 uL	1	SPL032	1.74666e+07	5.67529e+06	3.89877e+07	2.13254e+07	2.36285e+06	2.78732e+06	BDL	2.84901e+06	1.27098e+06	BDL	2.69276e+06	1.89623e+06	BDL	259980	50906.4	BDL	79582.5	18904.2	BDL	330669	117996	BDL	3.30676e+07	2.779e+07	0.514621	1.10778e+06	222091	BDL	1.58485e+06	1.40783e+06	BDL	1.81643e+07	4.1349e+06	BDL	N/A	74614.8	BQL	N/A	N/A	BQL	52530.6	52913.2
33	ELQ465	3 hr	5	methanol + IS	500 uL	1	SPL033	1.74065e+07	5.13888e+06	3.91187e+07	2.58093e+07	3.22348e+06	3.75419e+06	0.000691039	2.97429e+06	1.32719e+06	BDL	2.372e+06	1.73149e+06	BDL	638088	124215	BDL	56748.5	14901.2	BDL	597284	220126	BDL	4.30907e+07	3.61394e+07	0.695202	789706	151331	BDL	1.33108e+06	1.19211e+06	BDL	2.00311e+07	4.53496e+06	BDL	N/A	63650.6	BQL	N/A	N/A	BQL	32719	36995.3
34	ELQ465	3 hr	5	methanol + IS	500 uL	1	SPL034	1.94233e+07	6.27516e+06	4.60421e+07	2.23877e+07	2.87913e+06	3.56154e+06	BDL	3.07115e+06	1.35537e+06	BDL	2.80222e+06	2.09498e+06	BDL	268893	48851.9	BDL	45419.1	9423.64	BDL	359595	126911	BDL	3.73885e+07	3.23971e+07	0.533957	1.6982e+06	346994	BDL	1.26556e+06	1.10284e+06	BDL	2.24441e+07	5.05096e+06	BDL	N/A	66101.2	BQL	N/A	N/A	BQL	50566.7	47148.1
35	ELQ465	6 hr	5	methanol + IS	500 uL	1	SPL035	1.55802e+07	4.68174e+06	3.43546e+07	1.71703e+07	2.76464e+06	3.19466e+06	0.000319854	3.17298e+06	1.34861e+06	BDL	2.1682e+06	1.61215e+06	BDL	1.53125e+06	304152	BDL	121875	32306.4	BDL	698783	261182	BDL	2.56145e+07	2.23988e+07	0.461837	394188	76327.1	BDL	1.0329e+06	882677	BDL	1.78343e+07	3.89971e+06	BDL	252451	245487	BQL	N/A	52627.6	BQL	109568	100314
36	ELQ465	6 hr	5	methanol + IS	500 uL	1	SPL036	2.00869e+07	6.01437e+06	4.39889e+07	1.87935e+07	2.03327e+06	2.45224e+06	BDL	2.8124e+06	1.23908e+06	BDL	2.73757e+06	2.06024e+06	BDL	475904	92608.3	BDL	38272.3	8988.8	BDL	547904	189928	BDL	3.22637e+07	2.82695e+07	0.451132	477416	93016.9	BDL	1.17234e+06	1.03737e+06	BDL	2.36969e+07	5.17771e+06	0.010398	27030.6	31975.1	BDL	N/A	N/A	BQL	37419.4	41391
37	ELQ465	24 hr	5	methanol + IS	500 uL	1	SPL037	1.93319e+07	6.03681e+06	4.45515e+07	2.36604e+07	1.75548e+06	2.09398e+06	BDL	3.5404e+06	1.39554e+06	BDL	2.79346e+06	2.02089e+06	BDL	798534	159269	BDL	151262	38625.2	BDL	645892	209298	BDL	4.77896e+06	4.06158e+06	0.00325868	217663	41734.3	BDL	1.17955e+06	1.05181e+06	BDL	2.31915e+07	5.09457e+06	BDL	437934	383481	BQL	N/A	72210.4	BQL	146674	143010
38	ELQ465	24 hr	5	methanol + IS	500 uL	1	SPL038	2.10213e+07	5.9581e+06	4.6039e+07	2.44371e+07	1.5559e+06	2.01517e+06	BDL	3.07843e+06	1.35274e+06	BDL	2.77331e+06	2.0651e+06	BDL	274120	48285.8	BDL	34150.2	8611.1	BDL	345112	118988	BDL	6.58769e+06	5.9581e+06	0.0391582	589065	120263	BDL	1.10446e+06	974392	BDL	2.32306e+07	5.2152e+06	BDL	N/A	56863.6	BQL	N/A	N/A	BQL	42367.8	44978.7
39	ELQ465	48 hr	5	methanol + IS	500 uL	1	SPL039	1.73272e+07	5.26267e+06	4.20107e+07	1.97709e+07	1.44409e+06	1.65958e+06	BDL	2.80772e+06	1.25895e+06	BDL	2.48584e+06	1.82843e+06	BDL	371924	66295.9	BDL	73987.6	18701.9	BDL	464910	171282	BDL	2.43703e+06	2.10486e+06	BQL	604644	125337	BDL	898921	828819	BDL	2.05771e+07	4.55948e+06	BDL	35987	61183.7	BDL	N/A	N/A	BQL	28612.1	29123.9
40	ELQ465	48 hr	5	methanol + IS	500 uL	1	SPL040	1.85883e+07	5.77978e+06	4.44658e+07	1.85306e+07	1.5296e+06	1.76092e+06	BDL	2.93387e+06	1.30605e+06	BDL	2.57543e+06	1.90915e+06	BDL	314207	56266.1	BDL	56040.4	14778.9	BDL	732562	264858	BDL	1.75993e+06	1.56378e+06	BQL	72241.5	14965.8	BDL	868326	810423	BDL	1.96329e+07	4.53411e+06	0.00259738	62622.5	119224	BDL	N/A	N/A	BQL	219509	209290
101	ELQ465	1 hr	5	methanol + IS	500 uL	2	SPL101	1.81592e+07	5.9565e+06	3.99224e+07	1.13246e+07	1.01733e+07	1.21754e+07	0.0275397	3.37217e+06	1.53287e+06	0.00274356	9.71479e+06	6.99259e+06	0.0236183	2.70141e+06	541786	BQL	3.46224e+06	846513	BQL	561895	195120	BDL	4.08282e+07	3.55968e+07	0.650396	742706	152945	BDL	9.77205e+06	8.39311e+06	0.147732	1.94755e+07	4.32973e+06	0.0500963	1.97598e+06	1.7228e+06	BQL	1.26673e+06	3.16078e+06	0.0142115	234185	231925
102	ELQ465	1 hr	5	methanol + IS	500 uL	2	SPL102	1.52402e+07	5.13559e+06	3.3751e+07	1.08876e+07	8.90212e+06	1.11123e+07	0.0285646	4.72476e+06	2.0588e+06	0.00871679	8.42104e+06	6.18708e+06	0.0223232	1.52006e+07	3.04244e+06	0.0905547	2.78682e+06	686182	BQL	752826	280040	BDL	2.61446e+07	2.1822e+07	0.468061	1.15838e+06	227223	BDL	8.85864e+06	8.06534e+06	0.150956	1.69322e+07	3.7079e+06	0.0302703	1.83405e+06	1.57901e+06	BQL	1.23124e+06	3.13563e+06	0.0127272	331282	316221
103	ELQ465	3 hr	5	methanol + IS	500 uL	2	SPL103	1.64123e+07	5.22933e+06	3.54718e+07	1.31838e+07	7.80119e+06	8.97843e+06	0.0185978	3.13125e+06	1.30194e+06	BDL	6.2403e+06	4.56391e+06	0.0107721	4.29799e+06	861622	0.000612411	2.65151e+06	645620	BQL	558751	201805	BDL	5.01559e+07	4.45759e+07	0.862834	1.71204e+06	331095	BDL	6.75471e+06	5.97273e+06	0.0930314	1.72553e+07	3.82654e+06	0.0187906	1.01495e+06	905533	BQL	600341	1.48133e+06	0.0016762	295840	286849
104	ELQ465	3 hr	5	methanol + IS	500 uL	2	SPL104	1.60558e+07	5.32327e+06	3.79938e+07	1.36809e+07	7.91264e+06	9.42011e+06	0.0199191	3.42896e+06	1.49433e+06	BDL	5.27592e+06	3.83709e+06	0.00612277	3.71485e+06	735347	BQL	3.15076e+06	801207	BQL	660564	235342	BDL	4.11069e+07	3.56452e+07	0.703518	1.24355e+06	247083	BDL	5.57389e+06	4.95143e+06	0.0612203	1.83181e+07	3.98526e+06	0.0196643	896216	802079	BQL	562469	1.4424e+06	0.000783895	242241	236871
105	ELQ465	6 hr	5	methanol + IS	500 uL	2	SPL105	1.84605e+07	8.83695e+06	4.03305e+07	1.26643e+07	7.22234e+06	8.38152e+06	0.0119752	2.79401e+06	1.22953e+06	BDL	4.69829e+06	3.48579e+06	0.00113191	2.19474e+06	437396	BQL	1.8582e+06	477453	BQL	584098	219293	BDL	4.52714e+07	4.10223e+07	0.674911	440316	88997.3	BDL	9.73797e+06	8.51751e+06	0.13322	2.02921e+07	4.47589e+06	0.0359805	3.16763e+06	2.63793e+06	BQL	282270	635902	BDL	149941	139498
106	ELQ465	6 hr	5	methanol + IS	500 uL	2	SPL106	1.77861e+07	5.6206e+06	3.94508e+07	1.34432e+07	4.69486e+06	5.62096e+06	0.00539429	2.7462e+06	1.15438e+06	BDL	4.40085e+06	3.24492e+06	0.0014006	2.32975e+06	507425	BQL	1.34219e+06	328381	BQL	842962	307384	BDL	3.66256e+07	3.22036e+07	0.594379	2.07673e+06	403350	BQL	3.55988e+06	3.1802e+06	BQL	2.04901e+07	4.56528e+06	0.0360307	611140	492312	BQL	267038	704283	BDL	201358	178545
107	ELQ465	24 hr	5	methanol + IS	500 uL	2	SPL107	1.78188e+07	5.77025e+06	4.06314e+07	1.32126e+07	2.85031e+06	3.48492e+06	BDL	2.54545e+06	1.11427e+06	BDL	3.93424e+06	2.84365e+06	BDL	1.79005e+06	395762	BDL	645104	161761	BQL	694263	243638	BDL	2.63944e+07	2.22301e+07	0.397622	183581	34078.5	BDL	2.56783e+06	2.30142e+06	BQL	2.08595e+07	4.81703e+06	0.0324939	290645	250736	BQL	157932	394967	BDL	74020.1	66872.8
108	ELQ465	24 hr	5	methanol + IS	500 uL	2	SPL108	1.85066e+07	6.11437e+06	4.2649e+07	1.48837e+07	3.40458e+06	3.97695e+06	0.000690214	3.30732e+06	1.43772e+06	BDL	4.16813e+06	3.07116e+06	BDL	1.33061e+06	298683	BDL	6.84966e+06	1.77006e+06	BQL	1.04401e+06	373169	BDL	7.75696e+06	6.69564e+06	0.0820632	723307	145432	BDL	4.94869e+06	4.46349e+06	0.0300431	2.1223e+07	4.66109e+06	0.0214278	1.03568e+06	887948	BQL	570075	1.44455e+06	BDL	651196	614275
109	ELQ465	48 hr	5	methanol + IS	500 uL	2	SPL109	2.29211e+07	7.26294e+06	5.13909e+07	1.76562e+07	4.5964e+06	5.5123e+06	0.00228477	3.34157e+06	1.42609e+06	BDL	5.41209e+06	4.13339e+06	0.00132324	1.20949e+06	278133	BDL	1.76245e+06	437052	BQL	350201	128536	BDL	1.0156e+07	9.11531e+06	0.101857	311646	70656.8	BDL	4.68559e+06	4.29185e+06	0.00603525	2.68771e+07	6.15997e+06	0.0235345	589559	497363	BQL	353883	887688	BDL	213532	199145
110	ELQ465	48 hr	5	methanol + IS	500 uL	2	SPL110	1.98482e+07	6.34651e+06	4.32217e+07	1.66602e+07	3.86257e+06	4.66913e+06	0.00169265	2.92193e+06	1.23876e+06	BDL	4.76817e+06	3.48335e+06	0.00103428	708953	167582	BDL	1.05284e+06	273372	BQL	388882	140331	BDL	1.30747e+07	1.13372e+07	0.173483	225213	54601.7	BDL	4.99706e+06	4.45914e+06	0.0260413	2.20762e+07	5.02815e+06	0.0150949	534162	439190	BQL	309214	786467	BDL	165490	160561
41	ELQ613	1 hr	5	methanol + IS	500 uL	1	SPL041	2.16727e+07	6.83419e+06	5.04276e+07	2.09699e+07	3.85186e+06	4.89742e+06	0.00126548	3.35851e+06	1.42159e+06	BDL	3.63293e+06	2.63603e+06	BDL	322190	66131.4	BDL	62849.2	15560.9	BDL	308071	113864	BDL	140781	112181	BDL	N/A	N/A	BQL	1.68528e+07	1.49228e+07	0.24145	2.3976e+07	5.26703e+06	0.00397773	N/A	83427	BQL	N/A	N/A	BQL	6467.23	N/A
42	ELQ613	1 hr	5	methanol + IS	500 uL	1	SPL042	2.17551e+07	6.96924e+06	5.16198e+07	2.45607e+07	4.57665e+06	5.47507e+06	0.0021253	3.26754e+06	1.49075e+06	BDL	2.97605e+06	2.18881e+06	BDL	275018	48625.6	BDL	30914.8	8454.95	BDL	296174	110414	BDL	87660.9	73962.8	BDL	N/A	N/A	BQL	1.66995e+07	1.46681e+07	0.23194	2.75339e+07	6.11025e+06	0.00088648	78522.8	84530.8	BDL	N/A	N/A	BQL	11954.4	11964.6
43	ELQ613	3 hr	5	methanol + IS	500 uL	1	SPL043	1.66272e+07	5.24822e+06	3.69993e+07	1.76592e+07	3.7652e+06	4.64161e+06	0.00359727	2.67919e+06	1.17572e+06	BDL	2.69563e+06	1.93798e+06	BDL	201908	36630.5	BDL	60911.4	17174.4	BDL	316471	107960	BDL	101349	79123.1	BDL	N/A	N/A	BQL	2.84141e+07	2.52177e+07	0.594266	2.01515e+07	4.65113e+06	0.00151959	N/A	60637.4	BQL	N/A	N/A	BQL	4971.54	7082.85
44	ELQ613	3 hr	5	methanol + IS	500 uL	1	SPL044	2.14668e+07	6.86851e+06	5.19113e+07	2.51558e+07	4.52743e+06	5.31328e+06	0.00183031	3.3357e+06	1.46159e+06	BDL	3.22148e+06	2.35681e+06	BDL	256648	47036.9	BDL	60392	14635.2	BDL	360709	134235	BDL	645781	526481	BQL	N/A	N/A	BQL	3.44434e+07	3.18342e+07	0.536332	2.80169e+07	6.27128e+06	0.00165892	67318.3	105305	BDL	84674.9	N/A	BDL	290939	283307
45	ELQ613	6 hr	5	methanol + IS	500 uL	1	SPL045	1.32412e+07	4.28558e+06	3.03912e+07	9.43951e+06	3.12855e+06	3.84443e+06	0.00344992	1.87317e+06	793821	BDL	1.92677e+06	1.41077e+06	BDL	188131	30692.2	BDL	68587.3	12517.4	BDL	312816	110226	BDL	34164.7	32886.5	BDL	N/A	N/A	BQL	2.26271e+07	1.98923e+07	0.56275	1.64743e+07	3.71896e+06	0.0448926	24523.5	48053	BDL	21438.1	55309.3	BDL	240303	223136
46	ELQ613	6 hr	5	methanol + IS	500 uL	1	SPL046	1.61141e+07	5.29998e+06	3.75762e+07	1.35828e+07	2.62255e+06	3.15987e+06	0.000174932	2.3269e+06	1.02312e+06	BDL	2.32056e+06	1.7152e+06	BDL	195426	37745.5	BDL	98209.5	25305.9	BDL	360132	130585	BDL	86441.1	75220.3	BDL	N/A	N/A	BQL	1.48901e+07	1.37514e+07	0.293975	2.04424e+07	4.61964e+06	0.0325768	46554.8	53655.5	BDL	N/A	N/A	BQL	27137.4	26463.1
47	ELQ613	24 hr	5	methanol + IS	500 uL	1	SPL047	1.98814e+07	6.56077e+06	4.5293e+07	2.07634e+07	1.76327e+06	2.15448e+06	BDL	2.94578e+06	1.29104e+06	BDL	2.79816e+06	2.00144e+06	BDL	210245	41253.6	BDL	80908.6	20229.3	BDL	487938	177816	BDL	904463	768698	BQL	N/A	N/A	BQL	7.27652e+06	6.42607e+06	0.0737244	2.25243e+07	5.06943e+06	BDL	342197	313854	BQL	52794	82623.5	BDL	138820	129825
48	ELQ613	24 hr	5	methanol + IS	500 uL	1	SPL048	1.96293e+07	5.95961e+06	4.29606e+07	1.62073e+07	2.99334e+06	3.43436e+06	BDL	2.6236e+06	1.17321e+06	BDL	2.75819e+06	2.00325e+06	BDL	205850	39903.3	BDL	24031.8	8289.42	BDL	283314	106977	BDL	61607.7	59017	BDL	N/A	N/A	BQL	1.6768e+07	1.52348e+07	0.252826	2.31495e+07	5.19057e+06	0.0222999	34137.4	53091.1	BDL	N/A	N/A	BQL	72951.3	71519.9
49	ELQ613	48 hr	5	methanol + IS	500 uL	1	SPL049	1.63711e+07	5.42847e+06	3.8991e+07	1.83723e+07	1.43675e+06	1.71001e+06	BDL	2.75019e+06	1.18373e+06	BDL	2.36034e+06	1.71919e+06	BDL	205943	48208.5	BDL	97150.2	25905.8	BDL	346610	123749	BDL	3.26059e+06	2.93972e+06	BQL	N/A	N/A	BQL	2.01073e+06	1.77706e+06	BDL	1.98069e+07	4.51571e+06	BDL	103892	130844	BDL	N/A	N/A	BQL	39800	39536.9
50	ELQ613	48 hr	5	methanol + IS	500 uL	1	SPL050	1.57913e+07	5.07209e+06	3.80665e+07	1.62999e+07	1.35425e+06	1.54137e+06	BDL	2.52837e+06	1.13272e+06	BDL	2.46056e+06	1.76265e+06	BDL	362994	73332.1	BDL	88995.7	20533.5	BDL	323596	109929	BDL	352995	304417	BQL	N/A	N/A	BQL	2.05052e+06	1.84358e+06	BDL	1.9625e+07	4.29703e+06	0.00797806	93159.6	115257	BDL	N/A	N/A	BQL	183347	165092
111	ELQ613	1 hr	5	methanol + IS	500 uL	2	SPL111	1.63618e+07	6.12319e+06	3.85766e+07	1.15826e+07	1.09094e+07	1.27062e+07	0.0320097	2.8132e+06	1.22708e+06	BDL	8.47376e+06	6.23221e+06	0.0198798	879966	174871	BDL	3.16039e+06	760202	BQL	406980	139856	BDL	3.67523e+06	3.21061e+06	BQL	100033	17834.3	BDL	2.18574e+07	1.9049e+07	0.427534	2.1552e+07	4.70775e+06	0.0547848	1.65032e+06	1.52265e+06	BQL	1.15503e+06	2.92947e+06	0.0112732	254313	246200
112	ELQ613	1 hr	5	methanol + IS	500 uL	2	SPL112	1.99927e+07	6.69215e+06	4.58909e+07	1.06922e+07	1.07626e+07	1.24504e+07	0.02368	2.86993e+06	1.19698e+06	BDL	9.93977e+06	7.24245e+06	0.0200077	1.03482e+06	203389	BDL	3.00603e+06	741821	BQL	457577	154948	BDL	1.84388e+07	1.59255e+07	0.255649	368879	67499.8	BDL	2.24017e+07	2.00871e+07	0.368513	2.27003e+07	5.17838e+06	0.0620796	1.86846e+06	1.65585e+06	BQL	1.3365e+06	3.3633e+06	0.0142462	254878	240270
113	ELQ613	3 hr	5	methanol + IS	500 uL	2	SPL113	2.22833e+07	1.16405e+07	4.93796e+07	1.4201e+07	9.79682e+06	1.15234e+07	0.0175352	3.04063e+06	1.29059e+06	BDL	9.15477e+06	6.80155e+06	0.0139283	1.61558e+06	325042	BDL	5.80972e+06	1.39221e+06	BQL	419155	152246	BDL	3.50902e+06	3.02305e+06	BQL	130691	22709.3	BDL	4.11784e+07	3.68734e+07	0.654248	2.38603e+07	5.41601e+06	0.039224	2.4547e+06	2.21085e+06	BQL	635693	1.63505e+06	0.00118885	2.17546e+07	1.99762e+07
114	ELQ613	3 hr	5	methanol + IS	500 uL	2	SPL114	1.63857e+07	5.68676e+06	3.83284e+07	9.37896e+06	6.80964e+06	8.04471e+06	0.0149312	2.54757e+06	1.07628e+06	BDL	6.17365e+06	4.49317e+06	0.0103711	1.67731e+06	335007	BDL	4.34438e+07	1.11284e+07	0.339877	456119	167759	BDL	3.26648e+06	2.78103e+06	BQL	125554	23483.1	BDL	7.7807e+06	6.99361e+06	0.117935	1.92643e+07	4.32603e+06	0.0612401	1.05055e+06	961321	BQL	547296	1.39585e+06	0.00344646	1.47354e+07	1.39797e+07
115	ELQ613	6 hr	5	methanol + IS	500 uL	2	SPL115	1.99426e+07	6.94512e+06	4.54873e+07	1.40967e+07	4.94968e+06	6.02813e+06	0.00476112	3.02229e+06	1.26822e+06	BDL	8.16681e+06	5.93546e+06	0.0135302	1.89284e+06	408896	BDL	2.09599e+07	5.26963e+06	0.0854072	824477	303184	BDL	1.57147e+06	1.34263e+06	BQL	275001	63300.6	BDL	2.21058e+07	1.90119e+07	0.369506	2.46521e+07	5.47944e+06	0.0428212	756033	646192	BQL	410896	1.07305e+06	BDL	321927	294244
116	ELQ613	6 hr	5	methanol + IS	500 uL	2	SPL116	1.33759e+07	4.58165e+06	3.1741e+07	9.20399e+06	4.22805e+06	4.92825e+06	0.00761337	2.0949e+06	901247	BDL	5.47943e+06	3.97523e+06	0.0124956	3.52163e+06	716640	0.00231712	1.04096e+06	269825	BQL	619753	221407	BDL	1.07183e+06	933884	BQL	199688	33748.9	BDL	8.33145e+07	7.26981e+07	2.29849	1.66436e+07	3.77592e+06	0.040726	429773	370409	BQL	287610	671202	BDL	115940	112796
117	ELQ613	24 hr	5	methanol + IS	500 uL	2	SPL117	2.0169e+07	6.32176e+06	4.52185e+07	1.2344e+07	3.29314e+06	3.91159e+06	0.000106496	2.6006e+06	1.11073e+06	BDL	5.10524e+06	3.60679e+06	0.00156057	2.94189e+06	608981	BQL	1.35274e+06	350662	BQL	494783	174941	BDL	1.41493e+06	1.26412e+06	BQL	104855	N/A	BDL	4.41499e+06	4.0558e+06	0.00756416	2.24242e+07	5.01149e+06	0.0510076	611019	543106	BQL	191527	467546	BDL	1.32912e+06	1.24554e+06
118	ELQ613	24 hr	5	methanol + IS	500 uL	2	SPL118	1.82095e+07	5.78181e+06	4.13755e+07	1.16105e+07	2.77777e+06	3.39661e+06	0.000119037	3.0827e+06	1.32958e+06	BDL	3.97842e+06	2.87547e+06	BDL	619654	163673	BDL	2.71414e+06	680545	BQL	727722	255360	BDL	876270	762341	BQL	N/A	N/A	BQL	4.93265e+06	4.45323e+06	0.037702	2.18245e+07	4.92241e+06	0.0509212	380790	338988	BQL	169989	411022	BDL	87019.2	82794.4
119	ELQ613	48 hr	5	methanol + IS	500 uL	2	SPL119	1.23006e+07	4.0134e+06	5.35432e+07	1.39889e+07	2.5316e+06	3.04644e+06	0.00199239	2.2491e+06	948330	BDL	3.07342e+06	2.24172e+06	0.00131753	612422	151628	BDL	2.52173e+06	585129	BQL	629939	233653	BDL	1.01424e+06	860192	BQL	145073	29409.9	BDL	2.40962e+06	2.2066e+06	BDL	1.55769e+07	3.57825e+06	0.00137723	700408	603652	BQL	337775	838334	BDL	361535	353654
120	ELQ613	48 hr	5	methanol + IS	500 uL	2	SPL120	1.50437e+07	5.18493e+06	4.99942e+07	1.34871e+07	3.20487e+06	3.86059e+06	0.00225017	2.45261e+06	1.01149e+06	BDL	4.16345e+06	3.00416e+06	0.00291982	741271	169284	BDL	972445	244788	BQL	404747	152331	BDL	1.04881e+06	955967	BQL	80259.8	N/A	BDL	3.62582e+06	3.20371e+06	0.0170949	1.97553e+07	4.45166e+06	0.027134	415021	359704	BQL	247313	616763	BDL	307153	295202
51	ELQ614	1 hr	5	methanol + IS	500 uL	1	SPL051	2.02476e+07	6.71034e+06	4.25528e+07	5.77699e+06	3.71661e+06	4.34348e+06	0.000816161	2.07823e+06	853591	0.00508934	3.13446e+06	2.27088e+06	BDL	301974	54117.6	BDL	124249	28840.9	BDL	484553	161704	BDL	90396.7	80843.7	BDL	N/A	N/A	BQL	1.90004e+06	1.70548e+06	BDL	1.91486e+07	4.12071e+06	0.1364	1.90762e+07	1.69701e+07	0.0998344	118639	176100	BDL	67612.5	63158.7
52	ELQ614	1 hr	5	methanol + IS	500 uL	1	SPL052	2.00448e+07	6.71416e+06	4.22502e+07	1.24357e+07	5.14105e+06	6.10963e+06	0.00416185	3.53085e+06	1.52977e+06	0.000721189	4.10816e+06	3.03075e+06	BDL	432476	81970.5	BDL	777600	191229	BQL	431309	159446	BDL	265956	211758	BQL	N/A	N/A	BQL	1.93464e+06	1.74636e+06	BDL	2.07092e+07	4.5447e+06	0.038467	4.2027e+07	3.69961e+07	0.254918	120155	N/A	BDL	37202.8	40723.2
53	ELQ614	3 hr	5	methanol + IS	500 uL	1	SPL053	2.46635e+07	8.0508e+06	5.04609e+07	9.63461e+06	7.27147e+06	9.14248e+06	0.00911873	3.00825e+06	1.35437e+06	0.00193388	4.2151e+06	3.14475e+06	BDL	631846	121176	BDL	213853	54522.9	BDL	419801	151153	BDL	129784	97586.6	BDL	N/A	N/A	BQL	2.98514e+06	2.65818e+06	BQL	2.39887e+07	5.356e+06	0.0850998	5.895e+07	5.24156e+07	0.322218	223451	555626	BDL	12128.1	12395.5
54	ELQ614	3 hr	5	methanol + IS	500 uL	1	SPL054	1.87112e+07	6.207e+06	4.13932e+07	6.31808e+06	4.5612e+06	5.39389e+06	0.00436978	2.51668e+06	1.10708e+06	0.00622738	3.17163e+06	2.29563e+06	BDL	841177	164270	BDL	339245	83761	BDL	731942	253337	BDL	245209	213664	BQL	N/A	N/A	BQL	2.0795e+06	1.84486e+06	BDL	2.20815e+07	4.83859e+06	0.137592	2.85746e+07	2.48762e+07	0.192346	140938	273178	BDL	591781	551296
55	ELQ614	6 hr	5	methanol + IS	500 uL	1	SPL055	1.50377e+07	5.16842e+06	3.42118e+07	1.04841e+07	3.35811e+06	3.89902e+06	0.00256928	1.85705e+06	814234	BDL	4.34668e+06	3.22611e+06	0.00413882	195438	34815.6	BDL	90517.3	22069.1	BDL	379918	137074	BDL	286957	252378	BQL	N/A	N/A	BQL	1.56946e+06	1.40029e+06	BDL	1.69558e+07	3.71092e+06	0.0324169	2.17797e+07	1.99079e+07	0.173684	104164	193356	BDL	44962.2	45715.5
56	ELQ614	6 hr	5	methanol + IS	500 uL	1	SPL056	1.65032e+07	5.37816e+06	4.20648e+07	9.22009e+06	2.88675e+06	3.43411e+06	0.00062744	2.23156e+06	940681	BDL	2.47518e+06	1.82508e+06	BDL	217907	36722.2	BDL	64984.6	17327	BDL	713335	253142	BDL	103974	93404.9	BDL	N/A	N/A	BQL	1.11608e+06	1.00791e+06	BDL	1.92124e+07	4.1722e+06	0.0609221	2.05646e+07	1.83901e+07	0.146288	191551	369769	BDL	14528.5	18401.8
57	ELQ614	24 hr	5	methanol + IS	500 uL	1	SPL057	1.63753e+07	5.58151e+06	4.09892e+07	9.054e+06	2.30996e+06	2.76115e+06	BDL	2.21424e+06	927548	BDL	3.30498e+06	2.46858e+06	BDL	268216	47592.6	BDL	245681	63842.5	BDL	819863	301123	BDL	224386	185645	BQL	N/A	N/A	BQL	942606	855061	BDL	1.94025e+07	4.38187e+06	0.0640004	2.93249e+06	2.63886e+06	BQL	57726.6	114759	BDL	25745.7	24511.3
58	ELQ614	24 hr	5	methanol + IS	500 uL	1	SPL058	1.85819e+07	6.92553e+06	4.35496e+07	7.03306e+06	3.01014e+06	3.56449e+06	0.000276952	2.83064e+06	1.20761e+06	0.00699198	1.04993e+07	7.75474e+06	0.027334	592640	111044	BDL	1.47764e+06	373857	BQL	2.38445e+06	831746	BQL	908783	798980	BQL	233723	49436.9	BDL	1.61644e+06	1.42457e+06	BDL	2.25819e+07	5.103e+06	0.126757	3.59084e+06	3.2399e+06	BQL	155050	377231	BDL	315969	294718
59	ELQ614	48 hr	5	methanol + IS	500 uL	1	SPL059	1.77843e+07	5.77406e+06	4.17573e+07	7.30026e+06	1.64331e+06	1.89781e+06	BDL	2.20725e+06	925004	0.00131425	2.56308e+06	1.87089e+06	BDL	174139	31849.7	BDL	102112	27939.8	BDL	634022	223705	BDL	178972	129955	BQL	N/A	N/A	BQL	929126	827509	BDL	2.06009e+07	4.57686e+06	0.102953	1.53799e+06	1.30481e+06	BQL	44419.5	72454.7	BDL	31238	31409.7
60	ELQ614	48 hr	5	methanol + IS	500 uL	1	SPL060	1.75971e+07	5.5538e+06	4.06817e+07	7.50615e+06	1.43768e+06	1.70173e+06	BDL	2.18945e+06	908988	0.00144196	2.5498e+06	1.88248e+06	BDL	159271	29999.1	BDL	89252.3	21245	BDL	414366	145374	BDL	2.85518e+06	2.38812e+06	BQL	90310.9	17209.5	BDL	898451	758451	BDL	1.88694e+07	4.18481e+06	0.0920391	1.55002e+06	1.39236e+06	BQL	51475.7	76936.6	BDL	15446.3	16946.6
121	ELQ614	1 hr	5	methanol + IS	500 uL	2	SPL121	1.63524e+07	6.21566e+06	3.91677e+07	1.12068e+07	8.20157e+06	9.70225e+06	0.0197997	2.30501e+06	994293	BDL	7.99852e+06	5.71425e+06	0.0174493	881836	172465	BDL	2.79552e+06	694713	BQL	375718	130165	BDL	7.34956e+06	6.49509e+06	0.0870267	119827	21428.5	BDL	6.58965e+06	5.82969e+06	0.0816863	1.8792e+07	4.28399e+06	0.0371141	1.22252e+07	1.10019e+07	0.0627882	815092	2.05058e+06	0.00576484	191090	184964
122	ELQ614	1 hr	5	methanol + IS	500 uL	2	SPL122	2.02817e+07	7.20817e+06	4.43941e+07	9.70059e+06	9.93391e+06	1.19313e+07	0.0208913	2.72936e+06	1.17038e+06	0.000581848	9.30236e+06	6.89245e+06	0.0164875	893808	178465	BDL	2.94772e+06	697794	BQL	351625	129270	BDL	4.27456e+06	3.68106e+06	BQL	140371	28018.4	BDL	8.17605e+06	7.0921e+06	0.0879013	2.20136e+07	4.80914e+06	0.0751692	2.22473e+07	2.02362e+07	0.119944	787640	1.98141e+06	0.00746649	281734	277551
123	ELQ614	3 hr	5	methanol + IS	500 uL	2	SPL123	1.05325e+07	3.79375e+06	2.32861e+07	9.17616e+06	6.0327e+06	7.09499e+06	0.0255527	1.76975e+06	709893	BDL	4.89428e+06	3.59731e+06	0.0161645	1.70986e+06	346152	BDL	2.52159e+06	636882	BQL	377057	127851	BDL	2.58141e+06	2.273e+06	BQL	1.13073e+06	219544	BDL	5.97003e+06	5.31676e+06	0.14854	1.20055e+07	2.6427e+06	0.0170419	1.48867e+07	1.35014e+07	0.161322	562521	1.42746e+06	0.00430544	250075	236325
124	ELQ614	3 hr	5	methanol + IS	500 uL	2	SPL124	1.73186e+07	6.36975e+06	3.95764e+07	1.29173e+07	1.32298e+07	1.56212e+07	0.0423649	2.67049e+06	1.14368e+06	BDL	7.93936e+06	5.80563e+06	0.0162402	1.55387e+06	314690	BDL	4.12796e+06	1.06339e+06	BQL	431406	167800	BDL	4.45811e+06	3.87327e+06	0.0088971	179444	32446.1	BDL	1.00204e+07	9.03975e+06	0.156567	1.89315e+07	4.31168e+06	0.0222861	2.8016e+07	2.50646e+07	0.193251	962876	2.40631e+06	0.00589717	480572	423205
125	ELQ614	6 hr	5	methanol + IS	500 uL	2	SPL125	1.2897e+07	4.687e+06	3.33138e+07	1.2363e+07	4.02145e+06	4.84083e+06	0.00789948	2.45787e+06	1.04555e+06	BDL	3.31932e+06	2.4723e+06	0.00150463	1.30602e+06	282032	BDL	1.09441e+06	268144	BQL	545736	206757	BDL	1.1526e+06	988062	BQL	78028.9	17099.7	BDL	3.32867e+06	2.97909e+06	0.0242571	1.66486e+07	3.86677e+06	0.0184542	1.82283e+07	1.92936e+07	0.163504	212027	530430	BDL	79898.8	76626.8
126	ELQ614	6 hr	5	methanol + IS	500 uL	2	SPL126	1.69013e+07	5.44961e+06	4.08371e+07	1.56906e+07	4.53966e+06	5.28881e+06	0.00516381	2.71603e+06	1.13095e+06	BDL	4.29631e+06	3.15453e+06	0.00177729	1.95812e+06	416027	BDL	976818	238253	BQL	353836	130843	BDL	1.67253e+06	1.46134e+06	BQL	N/A	N/A	BQL	5.11699e+06	4.50753e+06	0.0478762	2.04533e+07	4.70931e+06	0.0106512	1.1843e+07	1.06536e+07	0.0616999	492648	1.28629e+06	BDL	127110	110820
127	ELQ614	24 hr	5	methanol + IS	500 uL	2	SPL127	1.54639e+07	5.21908e+06	3.84709e+07	1.59782e+07	3.58638e+06	4.38902e+06	0.00358427	2.67513e+06	1.11229e+06	BDL	1.02234e+07	7.32644e+06	0.0330191	899586	213669	BDL	1.3542e+06	335289	BQL	463377	165721	BDL	2.36057e+06	2.01421e+06	BQL	N/A	N/A	BQL	2.96109e+06	2.64835e+06	BQL	1.96493e+07	4.27229e+06	0.00687499	4.70263e+06	4.25739e+06	BQL	269670	665447	BDL	103458	99962.6
128	ELQ614	24 hr	5	methanol + IS	500 uL	2	SPL128	1.73698e+07	5.28149e+06	4.09186e+07	1.72589e+07	2.68802e+06	3.1839e+06	BDL	2.88221e+06	1.23705e+06	BDL	4.08557e+06	3.05996e+06	0.000457312	771562	201653	BDL	1.06651e+06	266797	BQL	406624	139895	BDL	903604	805611	BQL	N/A	N/A	BQL	1.11215e+07	9.6118e+06	0.184876	2.16486e+07	4.92965e+06	0.00973365	3.23552e+06	2.93769e+06	BQL	208349	523466	BDL	139844	145505
129	ELQ614	48 hr	5	methanol + IS	500 uL	2	SPL129	1.70194e+07	5.74261e+06	4.18782e+07	1.82556e+07	3.02242e+06	3.7287e+06	0.000512208	2.92439e+06	1.22771e+06	BDL	3.99168e+06	2.88011e+06	BDL	668396	166387	BDL	852226	205542	BQL	347427	127485	BDL	1.00423e+06	895787	BQL	N/A	N/A	BQL	5.30786e+06	4.76642e+06	0.0438041	2.28306e+07	4.99665e+06	0.00696534	1.71826e+06	1.52922e+06	BQL	270463	673160	BDL	93550.4	86582.7
130	ELQ614	48 hr	5	methanol + IS	500 uL	2	SPL130	1.76761e+07	6.25801e+06	4.56657e+07	2.18902e+07	4.0743e+06	4.87288e+06	0.00400808	3.18802e+06	1.35088e+06	BDL	4.89176e+06	3.46693e+06	0.00431857	819871	208715	BDL	1.79811e+06	467903	BQL	345262	132236	BDL	1.42468e+06	1.22517e+06	BQL	N/A	N/A	BQL	6.00228e+06	5.34949e+06	0.0712204	2.29121e+07	5.1808e+06	BDL	1.87098e+06	1.64996e+06	BQL	352488	890108	BDL	140299	141919
61	ELQ618	1 hr	5	methanol + IS	500 uL	1	SPL061	1.8599e+07	5.94467e+06	4.36628e+07	9.14257e+06	3.30989e+06	3.84129e+06	0.000353964	2.18434e+06	935255	BDL	3.07434e+06	2.28171e+06	BDL	247854	46247	BDL	372295	95156.4	BDL	440781	154524	BDL	183594	159840	BQL	N/A	N/A	BQL	1.22573e+06	1.10843e+06	BDL	2.13292e+07	4.83344e+06	0.0782711	199178	187595	BDL	156327	N/A	BDL	2.43932e+07	2.41593e+07
62	ELQ618	1 hr	5	methanol + IS	500 uL	1	SPL062	224408	1.20524e+06	104990	N/A	1.21484e+07	1.49398e+07	9.72872	433600	173366	BDL	7.97132e+06	5.89022e+06	5.65368	1.25079e+06	247637	BDL	1.03572e+06	253195	BQL	1.11966e+06	433926	3.54278	979252	855000	1.03556	N/A	17388.1	BQL	1.10326e+06	1.01388e+06	1.50345	1.22178e+06	265674	BDL	668523	627562	0.322821	N/A	N/A	BQL	2.96176e+07	2.72513e+07
63	ELQ618	3 hr	5	methanol + IS	500 uL	1	SPL063	1.7171e+07	5.65142e+06	3.85613e+07	7.10187e+06	3.43495e+06	4.19821e+06	0.00202978	3.37528e+06	1.43599e+06	0.0112158	3.4532e+06	2.46017e+06	BDL	383141	71064	BDL	795627	204850	BQL	6.09834e+06	2.25939e+06	BQL	845464	725660	BQL	433130	89252.4	BDL	1.80394e+06	1.59715e+06	BDL	1.95516e+07	4.2342e+06	0.102821	1.00482e+06	830068	BQL	124808	254276	BDL	2.32652e+07	2.26536e+07
64	ELQ618	3 hr	5	methanol + IS	500 uL	1	SPL064	1.50425e+07	4.90892e+06	3.50298e+07	6.1534e+06	3.37696e+06	4.04688e+06	0.00323899	1.73423e+06	721902	0.000617743	2.55497e+06	1.8624e+06	BDL	186655	33281.6	BDL	49513.1	11535.3	BDL	405453	140481	BDL	212197	179376	BQL	N/A	N/A	BQL	1.21004e+06	1.11003e+06	BDL	1.67194e+07	3.65157e+06	0.101172	68432.2	89217.6	BDL	N/A	N/A	BQL	2.6114e+07	2.46751e+07
65	ELQ618	6 hr	5	methanol + IS	500 uL	1	SPL065	1.6902e+07	5.41212e+06	3.73159e+07	7.99136e+06	3.62617e+06	4.20812e+06	0.00197124	2.76504e+06	1.19812e+06	0.0047027	3.41247e+06	2.528e+06	BDL	285242	56051.1	BDL	723408	181811	BQL	1.16331e+06	414749	BDL	468526	414212	BQL	137626	26322	BDL	3.13448e+06	2.85915e+06	BQL	1.8096e+07	4.0783e+06	0.0787787	299663	287692	BQL	184529	383402	BDL	3.53929e+07	3.35707e+07
66	ELQ618	6 hr	5	methanol + IS	500 uL	1	SPL066	1.73302e+07	5.86579e+06	4.1528e+07	9.5966e+06	3.42137e+06	4.24105e+06	0.00182267	2.67307e+06	1.12381e+06	0.000781123	6.31106e+06	4.51799e+06	0.00935245	287243	53447.8	BDL	477056	114705	BQL	508526	186470	BDL	357468	312309	BQL	106411	21390.7	BDL	1.40435e+06	1.27876e+06	BDL	1.99522e+07	4.42156e+06	0.0667557	352651	334064	BQL	79802.8	129374	BDL	1.92817e+07	1.89551e+07
67	ELQ618	24 hr	5	methanol + IS	500 uL	1	SPL067	1.69802e+07	6.14084e+06	3.89694e+07	6.0183e+06	2.26487e+06	2.67959e+06	BDL	2.16224e+06	887355	0.00505234	3.96141e+06	2.78726e+06	BDL	641364	125981	BDL	1.40067e+06	365163	BQL	3.76385e+06	1.35933e+06	BQL	3.93908e+06	3.3725e+06	BQL	1.00835e+06	194705	BDL	3.17824e+06	2.83765e+06	BQL	1.7868e+07	3.99529e+06	0.116835	458449	402320	BQL	435654	984154	0.00606386	2.57574e+06	2.34721e+06
68	ELQ618	24 hr	5	methanol + IS	500 uL	1	SPL068	1.72189e+07	5.69365e+06	3.93966e+07	1.15058e+07	2.99317e+06	3.60434e+06	0.000744896	2.46966e+06	1.07217e+06	BDL	3.60641e+06	2.58763e+06	BDL	460838	87480.6	BDL	426161	105534	BDL	555871	197427	BDL	262331	229448	BQL	135478	28972.1	BDL	1.27776e+06	1.14784e+06	BDL	2.04781e+07	4.57376e+06	0.0447953	502827	461460	BQL	N/A	70917.8	BQL	3.81572e+06	3.58709e+06
69	ELQ618	48 hr	5	methanol + IS	500 uL	1	SPL069	1.74928e+07	5.66712e+06	4.12363e+07	1.07993e+07	1.66311e+06	1.9761e+06	BDL	2.23309e+06	946139	BDL	3.34557e+06	2.47682e+06	BDL	231434	41357.8	BDL	201454	45461.3	BDL	529286	190249	BDL	1.28799e+08	1.16549e+08	2.11638	137127	32721.1	BDL	933303	870776	BDL	1.9024e+07	4.18267e+06	0.046391	49087.9	126568	BDL	N/A	62003.8	BQL	2.22267e+06	2.07805e+06
70	ELQ618	48 hr	5	methanol + IS	500 uL	1	SPL070	1.83144e+07	5.9762e+06	4.03205e+07	1.46488e+07	2.29422e+06	2.63402e+06	BDL	2.77197e+06	1.2026e+06	BDL	4.12468e+06	2.93191e+06	BDL	276334	53748.8	BDL	249875	63633.5	BDL	528065	180113	BDL	2.34021e+07	2.11155e+07	0.365884	128983	25612.6	BDL	936572	850509	BDL	1.99928e+07	4.35591e+06	0.0174225	300744	307188	BQL	N/A	N/A	BQL	2.39374e+06	2.22958e+06
131	ELQ618	1 hr	5	methanol + IS	500 uL	2	SPL131	1.37332e+07	4.90432e+06	3.32039e+07	1.38193e+07	8.04897e+06	9.80876e+06	0.0308814	2.6289e+06	1.07955e+06	BDL	7.11591e+06	5.19177e+06	0.0224449	1.39136e+06	279719	BDL	4.00073e+06	972179	BQL	2.53369e+06	910950	BQL	3.51246e+06	3.12909e+06	0.0136084	129600	20131	BDL	8.75248e+06	7.82372e+06	0.18859	1.69729e+07	3.83722e+06	0.00776417	1.49626e+06	1.25446e+06	BQL	1.0045e+06	2.63694e+06	0.00584715	1.82497e+07	1.75514e+07
132	ELQ618	1 hr	5	methanol + IS	500 uL	2	SPL132	1.42383e+07	4.86114e+06	3.42147e+07	1.20011e+07	8.33507e+06	9.93824e+06	0.0298625	2.60359e+06	1.09872e+06	BDL	7.86109e+06	5.49777e+06	0.0253774	2.90775e+06	582353	BQL	2.57013e+06	620202	BQL	496617	174395	BDL	5.20072e+06	4.54708e+06	0.0654955	101029	20398.1	BDL	7.36671e+06	6.44898e+06	0.140961	1.73832e+07	3.88565e+06	0.023647	1.47209e+06	1.35034e+06	BQL	1.20324e+06	3.14935e+06	0.0106096	2.14173e+07	2.12445e+07
133	ELQ618	3 hr	5	methanol + IS	500 uL	2	SPL133	1.66319e+07	5.86908e+06	4.10193e+07	1.65144e+07	7.31534e+06	8.46954e+06	0.0147824	2.82104e+06	1.18197e+06	BDL	6.15684e+06	4.36524e+06	0.00874843	1.2744e+06	252208	BDL	2.33405e+06	575534	BQL	472734	157156	BDL	2.65164e+06	2.32724e+06	BQL	84115.7	N/A	BDL	1.63883e+07	1.46309e+07	0.299632	2.09575e+07	4.63283e+06	0.0114233	986155	842442	BQL	634740	1.60532e+06	7.70287e-05	2.40216e+07	2.24752e+07
134	ELQ618	3 hr	5	methanol + IS	500 uL	2	SPL134	1.31518e+07	4.5101e+06	3.12401e+07	1.24763e+07	7.45098e+06	8.81518e+06	0.027691	2.30575e+06	976118	BDL	5.61209e+06	4.11095e+06	0.0150071	1.41964e+06	280615	BDL	2.14362e+06	540291	BQL	441087	160948	BDL	2.79404e+06	2.43299e+06	BQL	90954.4	16213.7	BDL	6.49479e+06	5.91982e+06	0.130476	1.57877e+07	3.47148e+06	0.0146833	1.07424e+06	922186	BQL	664898	1.65911e+06	0.00297026	1.8816e+07	1.79305e+07
135	ELQ618	6 hr	4	methanol + IS	500 uL	2	SPL135	1.54882e+07	5.30907e+06	3.80691e+07	1.48124e+07	4.11218e+06	5.03902e+06	0.00479965	2.59513e+06	1.11754e+06	BDL	4.40346e+06	3.1665e+06	0.00265938	1.13083e+06	243620	BDL	1.36946e+06	351778	BQL	458186	162183	BDL	1.41658e+06	1.23147e+06	BQL	98946.9	N/A	BDL	3.06717e+06	2.85347e+06	BQL	2.05662e+07	4.54808e+06	0.0190878	486967	415073	BQL	242762	622012	BDL	2.12909e+07	2.01026e+07
136	ELQ618	6 hr	5	methanol + IS	500 uL	2	SPL136	1.79445e+07	6.09661e+06	4.27355e+07	2.13884e+07	4.62264e+06	5.26315e+06	0.0048299	3.1181e+06	1.28627e+06	BDL	5.00396e+06	3.48885e+06	0.0043578	1.52499e+06	352881	BDL	1.57893e+06	374127	BQL	386645	141958	BDL	5.9873e+06	5.17911e+06	0.0559489	675127	148538	BDL	5.37753e+06	4.78706e+06	0.0523541	2.22221e+07	5.01674e+06	BDL	511718	433933	BQL	278068	726558	BDL	1.42561e+07	1.32494e+07
137	ELQ618	24 hr	5	methanol + IS	500 uL	2	SPL137	1.83072e+07	5.84366e+06	4.40078e+07	1.95958e+07	3.64685e+06	4.55523e+06	0.00237217	2.88339e+06	1.22748e+06	BDL	5.07468e+06	3.57908e+06	0.00376875	814564	201758	BDL	4.47903e+06	1.07133e+06	BQL	496634	178404	BDL	1.85675e+06	1.57058e+06	BQL	150212	N/A	BDL	3.67541e+06	3.31547e+06	0.000656082	2.24423e+07	4.96961e+06	0.00214158	500713	439939	BQL	270201	668614	BDL	7.62173e+06	7.14321e+06
138	ELQ618	24 hr	5	methanol + IS	500 uL	2	SPL138	1.16927e+07	3.69282e+06	2.78136e+07	1.06861e+07	2.11504e+06	2.5019e+06	0.000630274	1.97611e+06	819555	BDL	3.27783e+06	2.33368e+06	0.00319816	655840	155636	BDL	657306	168220	BQL	372352	134339	BDL	867112	720644	BQL	N/A	N/A	BQL	1.82045e+06	1.5565e+06	BDL	1.46791e+07	3.24426e+06	0.0223507	292466	254283	BQL	180431	436835	BDL	4.49664e+06	4.257e+06
[truncated: 4 more columns]
