# Supplementary material for: In vivo screen of Plasmodium targets for mosquito-based malaria control
Source: Nature. 2025 May 21;643(8072):785–93. doi: 10.1038/s41586-025-09039-2 (PMC12267055; doi:10.1038/s41586-025-09039-2)
Supplement: Supplementary file 7 — Source Data Fig. 4 [file 41586_2025_9039_MOESM7_ESM.xlsx]

## Sheet: 4a-Dose response
Figure 4a: Tarsal contact dose response curves
ELQ-453 dose response curve
Replicate 1					Replicate 2					Replicate 3					Replicate 4					Replicate 5									Replicate 6
Control RME 100 mg/m2	ELQ-453 10 µmol/m2 RME 100 mg/m2	ELQ-453 100 µmol/m2 RME 100 mg/m2	ELQ-453 1 mmol/m2 RME 100 mg/m2		Control RME 100 mg/m2	ELQ-453 10 µmol/m2 RME 100 mg/m2	ELQ-453 100 µmol/m2 RME 100 mg/m2	ELQ-453 1 mmol/m2 RME 100 mg/m2		Control RME 100 mg/m2	ELQ-453 0.1 µmol/m2 RME 100 mg/m2	ELQ-453 1 µmol/m2 RME 100 mg/m2	ELQ-453 10 µmol/m2 RME 100 mg/m2		Control RME 100 mg/m2	ELQ-453 0.1 µmol/m2 RME 100 mg/m2	ELQ-453 1 µmol/m2 RME 100 mg/m2	ELQ-453 10 µmol/m2 RME 100 mg/m2		Control 100 mg/m2 RME	ELQ-453 0.01 umol/m2 100 mg/m2 RME	ELQ-453 0.1 umol/m2 100 mg/m2 RME	ELQ-453 0.5 umol/m2 100 mg/m2 RME	ELQ-453 1 umol/m2 100 mg/m2 RME	ELQ-453 10 umol/m2 100 mg/m2 RME	ELQ-453 100 umol/m2 100 mg/m2 RME	ELQ-453 1000 umol/m2 100 mg/m2 RME		Control 100 mg/m2 RME	ELQ-453 0.01 umol/m2 100 mg/m2 RME	ELQ-453 0.1 umol/m2 100 mg/m2 RME	ELQ-453 0.5 umol/m2 100 mg/m2 RME	ELQ-453 1 umol/m2 100 mg/m2 RME	ELQ-453 10 umol/m2 100 mg/m2 RME
41	0	0	0		50	0	0	1		50	238	1	0		46	127	0	0		3	6	1	1	0	0	0	1		2	7	11	2	1	0
20	0	0	0		6	0	0	0		45	177	1	0		62	62	0	0		2	7	7	8	0	0	0	1		4	4	11	1	0	0
18	0	0	0		40	0	0	0		8	163	0	0		25	149	0	0		4	3	37	1	0	0	0	0		7	2	1	6	0	0
17	0	0	0		29	0	0	0		7	115	0	0		16	85	0	0		1	3	9	17	0	0	0	0		1	12	6	1	0	0
16	0	0	0		109	0	0	0		7	94	0	0		11	67	0	0		7	5	13	3	0	0	0	0		34	13	5	1	0	0
15	0	0	0		51	0	0	0		6	73	0	0		80	27	0	0		6	9	7	0	0	0	0	0		11	4	4	0	0	0
14	0	0	0		17	0	0	0		6	66	0	0		18	70	0	0		1	10	32	0	0	0	0	0		1	24	26	0	0	0
14	0	0	0		16	0	0	0		6	65	0	0		12	21	0	0		2	2	3	0	0	0	0	0		10	2	1	0	0	0
12	0	0	0		0	0	0	0		5	52	0	0		8	60	0	0		8	51	2	0	0	0	0	0		11	4	2	0	0	0
10	0	0	0			0	0	0		5	36	0	0		1	14	0	0		7	21	8	0	0	0		0		18	6	8	0	0	0
10	0	0	0			0	0	0		5	31	0	0		7	48	0	0		1	10	2	0	0	0		0		6	34	8	0	0	0
10	0	0	0			0	0	0		3	27	0	0		11	47	0	0		1	52	0	0	0	0		0		17	5	6	0	0	0
9	0	0	0				0	0		2	24	0	0		3	2	0	0		7	5	0	0	0	0		0		15	11	4	0	0	0
9	0	0	0				0	0		2	19	0	0		4	70	0	0		1	12	0	0	0	0		0		1	4	4	0	0	0
9	0	0	0				0	0		2	15	0	0		24	69	0	0		3	12	0	0	0	0		0		3	13	49	0	0	0
8	0	0	0				0	0		1	3	0	0		115	18	0	0		35	6	0	0	0	0		0		41	3	2	0	0	0
8	0	0	0				0	0		1	2	0	0		84	0	0	0		7	9		0	0	0		0		16	8	2	0	0	0
7	0	0	0					0		0	1		0		4	0	0	0		1	6			0	0		0		3	3	6	0	0	0
6	0	0	0					0		0	0		0		14	0	0	0		1	22			0	0		0		31	18	8	0	0	0
5	0	0	0					0		0	0				39	0	0	0		20	19			0	0		0		4	2	1	0	0	0
5	0	0	0					0		0					25	0	0	0		10	82			0	0		0		6	2	16	0	0	0
5	0	0	0							0					24	0	0	0		0	9			0	0		0		3	19	2	0	0	0
5	0	0	0		Prevalence	Prevalence normalized to control for dose response curve				0					0		0	0		0	7			0	0		0		74	12	8	0	0	0
4	0	0	0		0.888889	0	0	0.0535714							0		0			0	25			0	0		0		3	14	0	0	0	0
4	0	0	0							Prevalence	Prevalence normalized to control for dose response curve									0	52			0	0		0		4	31	0	0	0	0
4	0	0	0							0.73913	1.21765	0.15917	0		Prevalence	Prevalence normalized to control for dose response curve				0	0			0	0		0		4	40	0	0	0	0
4	0	0	0												0.916667	0.793388	0	0			0			0	0		0		9	27	0	0	0	0
4	0	0	0																		0			0	0		0		50	4	0	0	0	0
4	0		0																					0	0		0		3	14	0	0	0	0
4	0		0																					0	0		0		8	7	0	0	0	0
4																								0			0		0	0	0	0	0	0
3																								0			0		0	0	0	0	0	0
3																								0										0
3																								0										0
3																								0
2																													Prevalence	Prevalence normalized to control for dose response curve
2																				Prevalence	Prevalence normalized to control for dose response curve								0.9375	1	0.766667	0.166667	0.0333333	0
2																				0.807692	1.10544	0.85119	0.364146	0	0	0	0.077381
2
2
2
2
2
1
1
1
1
1
1
0
0
0
0
0
0
0
0
0
0
0
0
Prevalence	Prevalence normalized to control for dose response curve
0.803279	0	0	0
ELQ-613 dose response curve:
Replicate 1							Replicate 2	*normalized prevalence to 0.1 umol/m2 group for dose response curve due to low control infection prevalence						Replicate 3									Replicate 4
Control 100 mg/m2 RME	ELQ-613 0.1 umol/m2 100 mg/m2 RME	ELQ-613 1 umol/m2 100 mg/m2 RME	ELQ-613 10 umol/m2 100 mg/m2 RME	ELQ-613 100 umol/m2 100 mg/m2 RME	ELQ-613 1000 umol/m2 100 mg/m2 RME		Control 100 mg/m2 RME	ELQ-613 0.1 umol/m2 100 mg/m2 RME	ELQ-613 1 umol/m2 100 mg/m2 RME	ELQ-613 10 umol/m2 100 mg/m2 RME	ELQ-613 100 umol/m2 100 mg/m2 RME	ELQ-613 1000 umol/m2 100 mg/m2 RME		Control 100 mg/m2 RME	ELQ-613 0.1 umol/m2 100 mg/m2 RME	ELQ-613 0.5 umol/m2 100 mg/m2 RME	ELQ-613 1 umol/m2 100 mg/m2 RME	ELQ-613 5 umol/m2 100 mg/m2 RME	ELQ-613 10 umol/m2 100 mg/m2 RME	ELQ-613 100 umol/m2 100 mg/m2 RME	ELQ-613 1000 umol/m2 100 mg/m2 RME		Control 100 mg/m2 RME	ELQ-613 0.1 umol/m2 100 mg/m2 RME	ELQ-613 0.5 umol/m2 100 mg/m2 RME	ELQ-613 1 umol/m2 100 mg/m2 RME	ELQ-613 5 umol/m2 100 mg/m2 RME	ELQ-613 10 umol/m2 100 mg/m2 RME	ELQ-613 100 umol/m2 100 mg/m2 RME	ELQ-613 1000 umol/m2 100 mg/m2 RME
165	268	240	16	117	34		38	15	2	0	4	0		123	7	6	66	2	2	1	0		27	10	10	2	1	1	1	1
161	208	150	1	8	0		44	45	62	0	3	0		14	2	9	69	9	4	1	0		24	7	8	2	1	2	3	1
120	181	123	1	6	0		1	71	54	0	1	0		136	8	1	5	4	1	1	0		22	6	6	1	1	0	2	1
115	141	120	0	6	0		1	9	62	0	0	0		15	1	1	11	15	2	1	0		17	6	6	3	1	0	1	1
102	114	118	0	3	0		7	187	82	0	0	0		1	14	20	13	0	1	7	0		16	6	5	2	4	0	0	0
87	109	68	0	2	0		6	1	2	0	0	0		33	12	4	14	0	1	0	0		14	5	5	4	0	0	0	0
44	98	62	0	0	0		84	38	0	0	0	0		10	70	5	39	0	2	0	0		14	4	4	1	0	0	0	0
37	95	61	0	0	0		6	122	0	0	0	0		19	10	4	37	0	3	0	0		10	4	4	1	0	0	0	0
36	88	57	0	0	0		10	4	0	0	0	0		2	21	15	9	0	1	0	0		9	4	3	1	0	0	0	0
34	86	37	0	0	0		2	13	0	0	0	0		1	32	1	4	0	1	0	0		9	3	3	0	0	0	0	0
27	52	34	0	0	0		8	100	0	0	0	0		11	8	1	29	0	0	0	0		8	1	2	0	0	0	0	0
22	41	18	0	0	0		0	106	0	0	0	0		9	40	9	3	0	0	0	0		8	1	2	0	0	0	0	0
14	36	3	0	0	0		0	3	0	0	0	0		56	1	8	21	0	0	0	0		5	1	2	0	0	0	0	0
4	32	2	0	0	0		0	83	0	0	0	0		50	97	18	52	0	0	0	0		4	1	1	0	0	0	0	0
0	28	2	0	0	0		0	91	0	0	0	0		8	38	1	22	0	0	0	0		3	1	1	0	0	0	0	0
	20		0		0		0	1	0	0	0	0		19	2	43	2	0	0	0	0		2	0	1	0	0	0	0	0
	20		0		0		0	15	0	0	0	0		10	11	23	16	0	0	0	0		2	0	0	0	0	0	0	0
	7		0		0		0	102	0	0	0	0		11	10	4	7	0	0	0	0		2	0	0	0	0	0	0	0
	2		0		0		0	46		0	0	0		35	11	17	36	0	0	0	0		1	0	0	0	0	0	0	0
	2				0		0	32		0	0	0		38	16	11	102	0	0	0	0		1	0	0	0	0	0	0	0
					0		0	65		0	0	0		3	17	1	14	0	0	0	0		1	0	0	0	0	0	0	0
					0		0	4		0	0	0		8	119	1	59	0	0	0	0		0	0	0	0	0	0	0	0
Prevalence	Prevalence normalized to control for dose response curve						0	64		0	0	0		11	8	0	28	0	0	0	0		0	0	0	0	0	0	0	0
0.933333	1.07143	1.07143	0.169173	0.428571	0.0487013		0	84		0	0			2	8	0	20	0	0	0	0		0	0	0	0	0	0	0	0
								0		0	0			19	1	0	10	0	0	0	0		0	0	0	0	0	0	0	0
										0	0			26	7	0	21	0	0	0	0		0	0	0	0	0	0	0	0
										0	0			93	15	0	2	0	0	0	0		0	0	0	0	0	0	0	0
										0	0			32	30	0	14	0	0	0	0		0	0	0	0	0	0	0	0
											0			15	14	0	19	0	0	0	0		0	0	0	0	0	0	0	0
											0			1	13	0	15		0	0	0		0	0	0	0	0	0	0	0
											0			10	1	0	14		0	0	0		0	0	0	0	0	0	0	0
											0			92	2	0	16		0	0	0		0	0	0	0		0	0	0
														13	2	0	3		0	0	0				0
							*Prevalence of 0.1	*Prevalence normalized to 0.1 for dose response curve						100	211	0	6			0	0
							0.96	1	0.347222	0	0.0976562	0		0	7	0	29			0	0		Prevalence	Prevalence normalized to control for dose response curve
														0	0	0	40			0			0.65625	0.714286	0.738817	0.428571	0.245776	0.0952381	0.190476	0.190476
														0	0	0	21			0
														0	0	0	74			0
															0		6			0
															0		0			0
															0		0
																	0
																	0
														Prevalence	Prevalence normalized to control for dose response curve
														0.894737	0.954089	0.647059	1.01368	0.154158	0.338681	0.139706	0
ELQ-453 + ELQ-613 combination dose response curve
Replicate 1							Replicate 2							Replicate 3
Control RME 100 mg/m2	ELQ453/ELQ613 0.1 umol/m2 RME 100 mg/m2	ELQ453/ELQ613 1 umol/m2 RME 100 mg/m2	ELQ453/ELQ613 10 umol/m2 RME 100 mg/m2	ELQ453/ELQ613 100 umol/m2 RME 100 mg/m2	ELQ453/ELQ613 1000 umol/m2 RME 100 mg/m2		Control RME 100 mg/m2	ELQ453/ELQ613 0.01 umol/m2 RME 100 mg/m2	ELQ453/ELQ613 0.1 umol/m2 RME 100 mg/m2	ELQ453/ELQ613 0.5 umol/m2 RME 100 mg/m2	ELQ453/ELQ613 1 umol/m2 RME 100 mg/m2	ELQ453/ELQ613 10 umol/m2 RME 100 mg/m2		Control RME 100 mg/m2	ELQ453/ELQ613 0.01 umol/m2 RME 100 mg/m2	ELQ453/ELQ613 0.1 umol/m2 RME 100 mg/m2	ELQ453/ELQ613 0.5 umol/m2 RME 100 mg/m2	ELQ453/ELQ613 1 umol/m2 RME 100 mg/m2	ELQ453/ELQ613 10 umol/m2 RME 100 mg/m2
19	16	0	0	0	0		1	11	4	0	0	0		23	33	26	7	1	0
17	13	0	0	0	0		20	2	3	0	0	0		17	45	24	7	0	0
16	8	0	0	0	0		10	2	0	0	0	0		40	4	4	8	0	0
14	4	0	0	0	0		55	16	0	0	0	0		32	3	23	10	0	0
12	2	0	0	0	0		1	32	0	0	0	0		2	41	21	3	0	0
11	2	0	0	0	0		24	23	0	0	0	0		6	73	12	7	0	0
9	2	0	0	0	0		25	2	0	0	0	0		41	2	6	6	0	0
8	2	0	0	0	0		18	1	0	0	0	0		83	28	4	0	0	0
8	2	0	0	0	0		8	12	0	0	0	0		13	6	1	0	0	0
7	1	0	0	0	0		20	20	0	0	0	0		25	12	2	0	0	0
6	1	0	0	0	0		6	1	0	0	0	0		80	21	27	0	0	0
6	0	0	0	0	0		8	5	0	0	0	0		19	14	2	0	0	0
5	0	0	0	0	0		3	12	0	0	0	0		21	3	9	0	0	0
5	0	0	0	0	0		6	6	0	0	0	0		49	3	38	0	0	0
5	0	0	0	0	0		20	38	0	0	0	0		14	54	1	0	0	0
5	0	0	0	0	0		1	1	0	0	0	0		118	46	1	0	0	0
4	0	0	0	0	0		3	9	0	0	0	0		7	21	30	0	0	0
4	0	0	0	0	0		18	2	0	0	0	0		11	3	21	0	0	0
4	0	0	0	0	0		24	22	0	0	0	0		12	5	2	0	0	0
3	0	0	0	0	0		1	1	0	0	0	0		12	16	15	0	0	0
3	0	0	0	0	0		15	37	0	0	0	0		14	76	1	0	0	0
3	0	0	0	0	0		15	1	0	0	0	0		62	8	18	0	0	0
2	0	0	0	0	0		14	57	0	0	0	0		24	1	10	0	0	0
2	0	0	0	0	0		3	12	0	0	0	0		6	17	5	0	0	0
2	0	0	0	0	0		12	17	0	0	0	0		35	18	13	0	0	0
2	0	0	0	0	0		7	6	0	0	0	0		15	6	8	0	0	0
1	0	0	0	0	0		1	1	0	0	0	0		15	26	24	0	0	0
1		0	0	0	0		64	3	0	0	0	0		8	46	27	0	0	0
1		0	0	0	0		16	4	0	0	0	0		17	58	52	0	0	0
1		0	0	0	0		37	43	0	0	0	0		16	39	11	0	0	0
1		0	0	0	0		12	13	0	0	0	0		32	14	20	0	0	0
0		0	0	0			5	27	0	0	0	0		9	10	1	0	0	0
0		0	0				0	0	0	0	0	0		33	18	6	0	0	0
0		0					0	0	0	0	0	0		49	28	0	0	0	0
0		0					0	0	0	0	0	0		23	10	0	0	0	0
0		0					0	0	0	0	0	0		33	16	0	0	0	0
0							0	0	0	0	0	0		41	7	0	0	0	0
0							0	0	0	0	0	0		32	54	0	0	0	0
0								0	0	0	0	0		13	0	0	0	0	0
0								0	0	0	0	0		43	0	0	0		0
0														0
0							Prevalence	Prevalence normalized to control for dose response curve
							0.842105	0.95	0.059375	0	0	0		Prevalence	Prevalence normalized to control for dose response curve
Prevalence	Prevalence normalized to control for dose response curve													0.97561	0.97375	0.845625	0.179375	0.0262821	0
0.738095	0.551971	0	0	0	0
Atovaquone dose response curve
Replicate 1							Replicate 2
Control 100 mg/m2 RME	ATQ 0.1 µmol/m2 100 mg/m2 RME	ATQ 0.5 µmol/m2 100 mg/m2 RME	ATQ 1 µmol/m2 100 mg/m2 RME	ATQ 10 µmol/m2 100 mg/m2 RME	ATQ 100 µmol/m2 100 mg/m2 RME		Control 100 mg/m2 RME	ATQ 0.1 µmol/m2 100 mg/m2 RME	ATQ 0.5 µmol/m2 100 mg/m2 RME	ATQ 1 µmol/m2 100 mg/m2 RME	ATQ 10 µmol/m2 100 mg/m2 RME	ATQ 100 µmol/m2 100 mg/m2 RME
199	147	55	22	6	1		19	50	47	3	0	0
119	112	43	15	5	0		64	156	12	1	0	0
69	88	34	12	3	0		205	193	138	36	0	0
62	86	31	9	1	0		2	4	35	11	0	0
55	77	22	7	1	0		33	216	13	2	0	0
53	32	21	5	1	0		18	21	24	2	0	0
47	24	13	3	0	0		7	56	17	15	0	0
29	15	11	3	0	0		5	4	165	35	0	0
24	13	10	3	0	0		239	223	7	1	0	0
24	11	9	2	0	0		9	94	2	1	0	0
21	9	7	1	0	0		204	46	98	7	0	0
13	9	6	1	0	0		28	50	4	6	0	0
12	8	3	0	0	0		25	133	18	0	0	0
12	8	2	0	0	0		3	67	156	0	0	0
11	6	2	0	0	0		155	6	9	0	0	0
11	6	2	0	0	0		56	3	8	0	0	0
9	6	2	0	0	0		180	1	2	0	0	0
9	5	1	0	0	0		30	25	1	0	0	0
9	2	1	0	0	0		242	39	112	0	0	0
8	2	1	0	0	0		62	26	19	0	0	0
7	1	0	0	0	0		9	2	2	0	0
4	1	0	0	0	0		20	172	0	0	0
4	1	0	0	0	0		3	0	0
3	1	0	0	0	0			0	0
2	0	0	0	0	0			0
2	0	0	0	0	0
0	0	0	0	0	0		Prevalence	Prevalence normalized to control for dose response curve
0	0	0	0	0	0		1	0.88	0.875	0.545455	0	0
0	0	0	0	0	0
0	0	0	0	0	0
0		0	0	0
0		0	0	0
Prevalence	Prevalence normalized to control for dose response curve
0.8125	0.984615	0.634766	0.461538	0.230769	0.0410256

## Sheet: 4c-LDPE films
Figure 4c: Low density polyethylene ELQ films tarsal contact
5% w/w					1% w/w					1% w/w combination (0.5% ELQ-453 + 0.5% ELQ-613)						0.4% w/w combination (0.2% ELQ-453 + 0.2% ELQ-613)
Replicate	Control LDPE	ELQ-453	ELQ-613		Replicate	Control LDPE	ELQ-453	ELQ-613		Replicate	Control LDPE	ELQ-613+ ELQ-453			Replicate	Control LDPE	ELQ-613+ ELQ-453
1	3	0	0		1	4	0	0		1	6	0			1	61	0
	17	0	0			1	0	0			11	0				93	0
	78	0	0			1	0	0			40	0				79	0
	12	0	0			5	0	0			24	0				60	0
	14	0	0			2	0	0			3	0				44	0
	115	0	0			4	0	0			3	0				101	0
	34	0	0			1	0	0			1	0				57	0
	1	0	0			3	0	0			18	0				23	0
	1	0	0			5	0	0			2	0				7	0
	7	0	0			4	0	0			2	0				46	0
	24	0	0			1	0	0			2	0				100	0
	58	0	0			2	0	0			5	0				91	0
	15	0	0			3	0	0			6	0				4	0
	95	0	0			5	0	0			2	0				67	0
	5	0	0			1	0	0			20	0				68	0
	10	0	0			1	0	0			1	0				8	0
	86	0	0			4	0	0			8	0				15	0
	30	0	0			5	0	0			1	0				16	0
	93	0	0			2	0	0			2	0				32	0
	63	0	0			0	0	0			2	0				16	0
	19	0	0			0	0	0			13	0				89	0
	21	0	0			0	0	0			27	0				91
	7	0	0			0	0	0			0	0				68
	10	0	0			0	0	0			0	0				0
	20	0	0			0	0	0			0	0			2	2	0
	35	0	0			6	0	0			0	0				12	0
	47	0	0		2	11	0	0			0	0				20	0
	115	0	0			40	0	0			0	0				4	0
	5	0	0			24	0	0			0	0				11	0
	18	0	0			3	0	0			0	0				3	0
	84	0	0			3	0	0			0	0				101	0
	87	0	0			1	0	0			0	0				14	0
	7	0	0			18	0	0			0	0				140	0
	179	0	0			2	0	0			0	0				95	0
	5	0	0			2	0	0			0	0				48	0
	26	0	0			2	0	0			0	0				20	0
	5	0	0			5	0	0		2	2	0				200	0
	1	0	0			6	0	0			14	0				157	0
	4	0	0			2	0	0			20	0				133	0
	119	0	0			20	0	0			3	0				23	0
	60	0	0			1	0	0			74	0				54	0
	62	0	0			8	0	0			28	0				100	0
	19	0	0			1	0	0			21	0				35	0
	83	0	0			2	0	0			12	0				95	0
	0	0	0			2	0	0			3	0				3	0
	0	0	0			13	0	0			14	0				0	0
	0	0	0			27	0	0			57	0				0	0
	0	0	0			0	0	0			14	0				0	0
		0	0			0	0	0			2	0
						0	0	0			7	0
							0	0			29	0
							0	0			10	0
							0	0			3	0
							0	0			1	0
							0	0			15	0
							0	0			3	0
							0	0			0	0
							0	0			0	0
							0	0			0	0
							0	0			0	0
							0	0			0	0
											0	0
												0
										3	4	0
											4	0
											14	0
											2	0
											31	0
											6	0
											65	0
											4	0
											9	0
											1	0
											43	0
											17	0
											2	0
											26	0
											1	0
											25	0
											34	0
											2	0
											0	0
											0	0
											0	0

## Sheet: 4d-Time course
Figure 4d: 1% w/w combination ELQ time course
	6 hours pre-infection			1 day pre-infection			2 days pre-infection					4 days pre-infection
Replicate	Control LDPE	ELQ-613+ ELQ-453		Control LDPE	ELQ-613+ ELQ-453		Control LDPE	ELQ-613+ ELQ-453			Replicate	Control LDPE	ELQ-613+ ELQ-453
1	37	0		58	0		23	0			1	16	1
	20	0		72	0		20	0				12	2
	33	0		18	0		45	0				16	1
	23	0		3	0		6	0				3	0
	1	0		47	0		7	0				3	0
	4	0		17	0		1	0				1	0
	13	0		1	0		7	0				47	0
	6	0		18	0		12	0				11	0
	12	0		7	0		4	0				22	0
	11	0		17	0		5	0				5	0
	7	0		13	0		5	0				12	0
	42	0		16	0		11	0				35	0
	4	0		13	0		1	0				24	0
	11	0		8	0		1	0				97	0
	22	0		17	0		2	0				9	0
	4	0		20	0		14	0				8	0
	18	0		5	0		1	0				26	0
	18	0		9	0		23	0				1	0
	6	0		15	0		4	0				11	0
	5	0		5	0		4	0				0	0
	20	0		0	0		0	0				0	0
	7	0		0	0		0	0				0	0
	6	0		0	0		0	0				0	0
	0	0		0	0		0	0					0
					0			0					0
2	6	0		3	0		2	0			2	9	2
	34	0		23	0		5	0				27	13
	50	0		6	0		27	0				8	1
	26	0		5	0		22	0				9	3
	127	0		3	0		19	0				15	1
	25	0		2	0		13	0				9	0
	14	0		5	0		6	0				1	0
	4	0		1	0		2	0				10	0
	7	0		7	0		33	0				14	0
	148	0		17	0		12	0				1	0
	50	0		7	0		2	0				10	0
	1	0		0	0		4	0				6	0
	54	0		0	0		5	0				11	0
	3	0		0	0		2	0				1	0
	13	0		0	0		0	0				4	0
	124	0		0	0		0	0				15	0
	3	0		0	0		0	0				65	0
	84	0		0			0	0				4	0
	86	0		0			0	0				15	0
	92	0		0			0	0				6	0
	17	0		0			0	0				0	0
	93	0		0			0	0				0	0
	9	0		0			0	0				0	0
	0	0		0			0	0				0	0
				0
				0

## Sheet: 4f-Net dipping
Figure 4f: Polyester net dipping ELQ-613+ELQ-453 combination dose response
Replicate	Control Net	1 mg/m2 ELQ (0.5 mg/m2 453 + 0.5 mg/m2 613)	10 mg/m2 ELQ (5 mg/m2 453 + 5 mg/m2 613)	50 mg/m2 ELQ (25 mg/m2 453 + 25 mg/m2 613)	100 mg/m2 ELQ (50 mg/m2 453 + 50 mg/m2 613)
1	44	5	0	0	0
	126	53	0	0	0
	7	42	0	0	0
	70	55	0	0	0
	61	53	0	0	0
	62	19	0	0	0
	21	36	0	0	0
	93	14	0	0	0
	41	71	0	0	0
	24	24	0	0	0
	37	23	0	0	0
	16	33	0	0	0
	86	46	0	0	0
	43	4	0	0	0
	2	14	0	0	0
	17	34	0	0	0
	10	48	0	0	0
	59	4	0	0	0
	111	34	0	0	0
	158	0	0	0	0
	44	0	0	0	0
	82		0	0	0
	65		0	0	0
	154		0	0	0
2	54	13	7	0	0
	13	13	4	0	0
	40	1	5	0	0
	30	4	3	0	0
	43	16	8	0	0
	50	15	2	0	0
	20	24	8	0	0
	28	24	1	0	0
	17	17	12	0	0
	11	37	0	0	0
	21	28	0	0	0
	19	6	0	0	0
	2	9	0	0	0
	34	24	0	0	0
	44	69	0	0	0
	12	3	0	0	0
	14	10	0	0	0
	86	59	0	0	0
	12	3	0	0	0
	51	34	0	0	0
	12	4	0	0	0
	4	16	0	0	0
	0	3	0	0	0
	0	0	0	0	0
		0
		0
		0
