# Supplementary material for: In vivo screen of Plasmodium targets for mosquito-based malaria control
Source: Nature. 2025 May 21;643(8072):785–93. doi: 10.1038/s41586-025-09039-2 (PMC12267055; doi:10.1038/s41586-025-09039-2)
Supplement: Supplementary file 8 — Source Data Fig. 5 [file 41586_2025_9039_MOESM8_ESM.xlsx]

## Sheet: 5a
Figure 5a: Representative ELQ-121 dose response curve
	Normalized parasite growth (SYBR assay)
	ELQ-121 nM	WT			V259L
	1000	0	0	0	0	0	0
	383	0	0	0	1	1	1
	147	0	0	1	1	1	1
	56	1	1	0	4	4	4
	21.6	1	1	1	16	17	14
	8	2	2	2	40	43	42
	3.16	7	7	7	67	68	71
	1.2	28	29	29	90	89	86
	0.48	67	66	63	103	101	100
	0.16	86	88	88	100	100	103
	0.08	99	96	97	102	103	101
	0.03	98	98	97	100	100	100

## Sheet: 5b
Figure 5b: EC50 fold change relative to WT NF54
Also source data for ABS EC50 values and fold changes in Extended Data Tables 1 and 2
Heatmap input:
		M133I			V259L			V284L			H12Q			I22L
	ATQ	9.41385	8.1051	5.96766	8.68115	4.5806	7.09955	1.40071	1.25215	1.02981	1.06215	0.886812	1.0187	1.71804	1.81758	2.30571	5.46741	5.46235	5.14401
	ELQ453	0.621385	0.617528	0.527958	11.9422	15.4198	15.553	1.04224	1.09658	1.01595	0.856091	0.868011	0.902892	1.23646	1.20088	1.77564	2.41718	2.3979
	ELQ121	0.633621	0.592045	0.486632	12.8017	15.8741	11.7689	1.03563	1.01599	1.03808	0.903863	0.878492	0.927597	1.18376	1.0921	1.44909	2.38815	2.20973
	ELQ456	0.581561	0.62193	0.564814	11.8357	13.632	13.6056	1.09067	1.09261	0.927606	0.853391	0.906452	0.93025	1.25937	1.01028	1.46457	2.37983	2.27406
	ELQ437	0.734541	0.73304	0.594957	7.54353	8.64219	10.3622	1.11217	0.950971	1.1617	0.936862	0.905643	0.887332	1.29408	1.08935	1.36282	2.85711	2.92706
	ELQ458	0.470734	0.283552	0.301066	15.7112	11.0085	6.44015	21.651	25.2	8.95135	0.886332	0.935444	0.846023	0.742703	0.667645	1.06332	1.11753	1.01375
	ELQ400	0.466938	0.473852	0.438353	8.90268	14.1863	11.1283	14.5453	17.8027	13.9603	0.805176	0.931484	0.925235	1.34684	1.32144	1.57818	2.44637	1.97172
	ELQ465	2.32617	2.02197	1.25543	1.3858	1.22405	1.34959	2.08836	1.7395	1.5874	1.05179	0.997224	1.05058	2.28754	2.45534	2.85249	2.74143	3.03356	2.23805
	ELQ433	2.29505	1.96298	1.27708	1.40011	1.20849	1.26511	2.01089	1.81274	1.46434	1.1301	0.993576	1.06445	2.28634	2.56723	2.81655	2.43767	2.68808	2.11976
	ELQ613	0.913043	0.962288	0.6313	0.78134	0.660131	0.787914	1.34356	1.09918	1.12225	1.4808	1.26514	1.55576	18.9943	16.8262	16.9069	18.3139	15.4538	12.5822
	ELQ432	1.04601	0.881758	0.646128	0.773793	0.611845	0.930624	1.49667	1.26578	1.28816	2.41003	1.32782	2.35246	20.4162	18.7916	18.4846	38.21	58.9076	31.5965
	ELQ614	2.62001	2.17657	1.26802	1.60811	1.49829	1.2798	3.5202	2.79291	2.08461	1.25662	1.1753	1.03585	2.12717	2.40646	2.85978	2.86548	2.49386	1.98733
	ELQ250	2.26679	2.13633	1.45607	1.40043	1.40005	1.58345	2.83463	2.78744	2.30285	1.32677	1.14529	1.29684	2.04195	2.4874	2.70648	2.5745	2.558	2.25336
	ELQ618	1.16511	1.00432	0.751306	1.35249	1.18669	1.34454	1.3082	1.33205	1.15944	1.85442	1.48081	1.6466	5.35317	7.23484	8.14899	7.13945	6.01408	5.94822
	ELQ285	1.27693	1.04148	0.674806	0.837144	0.79967	0.793307	1.47278	1.6658	1.28895	2.64011	2.03347	2.45204	12.5925	15.5055	18.3903	23.3396	16.7004	16.3752
	ELQ331	0.956069	0.962235	0.511753	0.952601	0.949518	0.552601	1.49904	1.65125	0.621195	2.77649	2.358	1.8948	21.3873	16.0809	13.6416	20.632	17.0405	14.4355
	ELQ300	0.993901	0.939011	0.542692	0.880854	0.709976	1.10368	1.39055	0.988347	1.07134	2.54585	1.65454	1.93716	17.3818	23.7073	28.1148	44.0754	31.6761	26.8602
Y268S heatmap input:
		Y268S
	ATQ		14421.4	15750.4	10823.6	13420.9	11157.2
	ELQ453				158.422	165.188	105.749
	ELQ121				137.724	156.515	111.665
	ELQ456				88.3006	102.121	53.8019
	ELQ437				48.2089	83.5101	43.0758
	ELQ458				19.5429	21.6324	15.8131
	ELQ400				59.1783	52.2115	55.2695
	ELQ465	4.20932	3.05891	1.68276	1.95075	3.05891
	ELQ433	3.3914	2.75449	1.60588	1.49265	2.52368
	ELQ613	1.01315	1.25591	0.655288	0.728174	1.14254
	ELQ432	0.934846	1.62587	0.724544	0.841335	1.25375
	ELQ614	3.30665	2.87422	2.02609	1.705	2.55617
	ELQ250	3.71863	2.48165	2.17509	1.87582	3.12968
	ELQ618	2.4983	2.48126	1.23552	1.50579	2.12355
	ELQ285	1.53358	1.72944	0.733915	1.00613	0.902192
	ELQ331	1.55568	1.35337	0.49711	0.826975	1.08324
	ELQ300	0.936724	1.01416	0.572751	0.826617	0.703442
ELQ-453 normalized growth
	Replicate 1																		Replicate 2																		Replicate 3
nM	NF54			M133I			V259L			V284L			H12Q			I22L			NF54			M133I			V259L			V284L			H12Q			I22L			NF54			M133I			V259L			V284L			H12Q
1000.98	1	1	1	0	0	0	2	1	1	1	1	0	0	0	1	1	1	1	0	0	0	0	0	0	0	0	0	-1	-1	-1	-1	0	0	0	0	0	0	0	0	0	0	0	0	0	0	0	0	0	0
424.278	1	1	1	1	1	1	2	2	2	1	1	1	1	1	1	1	1	1	0	0	0	0	0	0	0	1	1	0	0	0	0	0	0	0	0	0	0	0	0	1	0	1	0	0	0	0	0	0	1
179.87	1	1	1	1	1	1	2	3	2	1	1	1	1	0	1	1	1	2	0	0	0	1	1	1	1	1	2	0	0	1	0	0	0	0	0	0	0	0	0	0	0	1	0	1	1	0	0	0	1
77.4762	1	2	1	1	2	1	4	6	4	1	1	1	1	1	1	1	2	1	1	0	0	1	1	1	3	3	2	0	1	0	0	0	0	0	0	0	0	0	0	0	0	1	2	1	2	0	0	0	1
32.4958	1	1	1	2	1	2	12	12	12	2	1	1	1	1	1	2	1	1	0	0	1	1	1	1	10	10	10	1	0	1	0	1	0	1	1	0	0	0	0	1	1	0	6	6	6	0	0	0	0
13.8742	1	1	1	2	1	1	32	34	33	2	1	1	1	1	1	1	1	2	1	1	0	1	1	1	27	26	26	1	1	1	1	0	1	1	1	1	0	0	0	1	1	1	23	24	25	0	1	1	1
5.87486	2	1	2	0	1	1	55	58	53	2	3	3	1	1	1	2	2	2	1	1	1	0	0	0	67	68	66	1	1	1	-1	0	0	1	2	2	1	1	1	1	1	1	78	82	81	1	1	1	1
2.49998	6	5	7	2	2	2	74	76	76	9	7	9	3	3	3	7	9	9	3	3	3	0	1	1	90	88	91	6	5	5	1	2	2	6	7	7	4	3	3	1	1	1	100	101	104	3	3	3	3
1	23	23	22	5	5	6	87	86	85	28	25	25	15	14	13	32	30	31	14	15	15	3	3	3	97	97	93	26	25	23	13	13	13	25	27	31	17	15	15	3	3	2	107	106	104	18	17	17	16
0.5	60	56	59	21	20	21	94	96	98	54	54	53	41	42	42	65	66	65	43	48	47	16	17	16	93	94	88	48	50	51	39	41	38	64	58	60	51	51	51	10	9	9	106	110	109	59	57	58	48
0.25	84	79	81	50	49	50	100	98	93	85	81	82	71	72	71	87	89	91	76	80	84	59	54	53	93	96	92	76	73	82	72	70	70	78	77	78	83	80	80	37	36	37	106	106	101	84	86	92	75
0.0812	90	90	89	68	69	66	99	103	102	92	91	90	86	83	83	93	95	95	86	86	89	69	72	72	99	96	99	84	82	80	81	80	80	87	90	92	86	89	91	53	58	55	103	107	101	97	94	96	91
ELQ-121 normalized growth
	Replicate 1																		Replicate 2																		Replicate 3
nM	NF54			M133I			V259L			V284L			H12Q			I22L			NF54			M133I			V259L			V284L			H12Q			I22L			NF54			M133I			V259L			V284L			H12Q
1000.98	1	1	1	-1	-1	-1	1	1	1	0	1	1	0	0	0	1	1	2	0	-1	0	-1	0	0	0	0	0	-1	0	0	0	0	0	0	0	0	0	0	0	0	0	0	0	0	0	0	0	0	0
424.278	2	1	1	0	-1	0	1	1	2	1	2	1	0	0	1	1	1	1	0	0	0	0	0	0	1	1	1	0	1	0	0	0	0	0	0	0	1	0	1	0	1	0	0	0	0	0	0	0	0
179.87	1	2	1	0	0	1	2	2	2	1	2	2	1	1	1	1	1	1	0	0	0	0	0	0	1	1	1	1	1	1	0	1	1	0	0	1	1	0	0	0	0	1	0	0	0	0	0	0	0
77.4762	2	1	1	1	1	1	4	5	4	1	1	1	1	1	1	2	1	1	0	0	0	0	1	0	6	5	4	1	2	2	1	1	1	1	1	1	0	1	0	1	1	1	2	1	2	0	0	0	1
32.4958	1	1	1	1	1	0	13	13	13	2	2	1	1	1	1	1	1	1	0	0	0	0	0	0	11	11	12	1	2	1	1	1	0	1	1	1	1	1	0	0	0	1	5	5	5	1	1	0	1
13.8742	2	1	1	1	1	1	37	34	36	2	1	1	1	1	1	1	1	1	0	0	1	1	0	0	31	34	30	2	2	3	1	1	0	1	1	2	1	1	1	1	1	1	21	25	26	1	1	1	1
5.87486	1	1	2	-1	0	0	58	58	54	1	1	2	1	0	1	2	2	3	0	1	0	-1	0	-1	64	66	66	1	1	2	-1	0	0	1	1	2	1	1	1	1	1	1	54	65	62	0	1	0	1
2.49998	6	6	6	1	0	0	76	76	74	8	6	6	3	3	3	8	9	8	2	2	3	0	1	0	89	92	86	7	7	7	2	2	2	7	7	7	2	2	2	1	1	1	81	81	81	2	3	3	2
1	27	28	28	6	5	5	90	92	84	26	27	27	15	16	17	33	32	31	16	16	16	2	2	3	98	91	94	25	26	25	12	15	14	27	27	27	14	14	12	2	2	2	96	103	96	17	17	17	14
0.5	69	63	65	26	26	24	92	95	89	56	55	59	44	52	46	65	68	68	48	46	53	18	15	16	92	90	87	54	56	53	47	47	45	62	61	61	56	56	53	11	11	9	105	97	98	58	64	68	52
0.25	88	91	86	56	55	52	97	90	96	87	85	82	78	78	71	89	88	88	78	77	78	53	61	54	90	92	88	72	76	73	73	75	70	74	76	73	86	84	80	39	39	38	98	93	101	85	85	84	74
0.0812	94	93	95	70	76	68	96	106	97	88	88	95	82	86	82	93	93	99	83	85	90	73	68	69	87	92	96	83	86	91	84	85	81	88	91	94	88	85	86	53	67	59	100	98	101	93	89	97	81
ELQ-456 normalized growth
	Replicate 1																		Replicate 2																		Replicate 3
nM	NF54			M133I			V259L			V284L			H12Q			I22L			NF54			M133I			V259L			V284L			H12Q			I22L			NF54			M133I			V259L			V284L			H12Q
1000.98	1	1	1	1	1	1	1	1	1	1	1	2	0	0	0	0	0	1	0	0	0	-1	0	0	0	0	0	-1	0	0	0	-1	0	0	0	0	0	0	0	-1	0	0	0	0	0	0	0	0	0
424.278	1	1	1	1	2	1	1	1	1	1	1	2	1	1	1	1	1	1	0	0	0	0	0	0	0	0	0	0	0	1	0	0	-1	0	0	0	0	0	0	0	0	0	0	0	0	0	0	0	0
179.87	1	1	1	1	1	2	2	2	3	1	2	2	1	1	1	1	1	1	0	0	0	0	0	0	0	1	0	0	1	1	0	0	1	1	0	0	0	0	0	0	0	0	0	0	0	0	0	0	0
77.4762	2	1	1	3	2	1	4	4	4	2	2	2	1	1	1	1	1	1	1	1	0	1	1	1	2	3	2	1	1	1	0	1	0	1	1	1	0	0	0	0	1	0	1	1	1	0	0	0	0
32.4958	1	1	1	1	1	1	15	13	12	2	2	2	1	1	1	2	1	1	1	0	0	1	1	1	8	7	8	1	2	1	1	1	1	1	1	1	0	0	1	0	0	0	4	4	4	0	0	0	0
13.8742	1	1	1	2	1	2	32	33	32	2	1	2	1	1	1	1	1	1	1	1	1	1	1	1	24	22	22	2	1	2	1	1	1	1	1	1	1	0	0	0	1	0	16	15	14	0	0	0	0
5.87486	1	1	1	1	1	1	50	51	57	3	2	3	1	1	1	1	2	2	1	1	1	0	-1	0	63	64	61	1	1	1	0	0	0	2	3	2	2	3	3	1	1	1	64	69	72	1	1	1	1
2.49998	5	5	4	2	3	3	75	70	75	7	7	7	3	3	3	9	10	10	4	3	3	0	0	0	87	91	86	5	7	5	2	2	2	7	9	7	8	7	6	1	1	1	86	90	85	3	3	2	5
1	25	20	23	5	5	5	84	82	86	23	20	25	14	15	13	29	31	30	15	16	17	3	3	2	103	112	92	22	22	23	13	13	13	22	21	23	19	19	18	2	2	3	99	88	99	13	11	12	16
0.5	55	58	55	20	24	18	94	92	94	55	56	53	40	37	35	67	63	60	43	46	45	15	17	18	96	96	90	52	55	49	46	44	37	48	49	55	51	52	49	14	13	13	107	102	98	50	51	48	47
0.25	80	77	81	47	44	43	94	95	103	75	82	80	68	72	64	84	93	86	71	81	76	47	52	55	93	100	93	74	78	71	71	68	71	74	70	71	78	80	82	41	40	34	98	97	95	83	84	83	74
0.0812	83	79	93	65	68	64	90	105	97	85	89	84	77	77	80	90	91	90	92	86	89	65	68	69	96	98	102	76	82	91	78	78	86	81	81	94	85	90	90	57	57	55	98	99	102	91	89	95	80
ELQ-437 normalized growth
	Replicate 1																		Replicate 2																		Replicate 3
nM	NF54			M133I			V259L			V284L			H12Q			I22L			NF54			M133I			V259L			V284L			H12Q			I22L			NF54			M133I			V259L			V284L			H12Q
1000.98	0	1	0	0	0	0	1	1	1	1	1	1	0	0	0	0	1	1	-1	0	0	0	0	0	-1	-1	0	-1	0	-1	-1	-1	-1	0	0	0	0	0	0	0	0	0	0	0	0	0	0	0	0
424.278	1	1	1	0	1	1	1	1	1	2	1	1	1	1	0	1	1	1	0	0	0	0	0	0	-1	0	0	0	-1	0	-1	-1	0	0	0	0	0	0	0	0	0	1	1	0	0	0	0	0	0
179.87	1	1	1	0	1	1	1	2	2	1	2	1	1	1	1	1	1	1	0	0	0	1	0	1	0	0	0	-1	0	1	0	0	0	0	1	1	0	1	1	1	1	1	0	0	1	0	0	1	0
77.4762	1	1	1	2	2	2	2	2	2	2	2	2	1	1	1	1	1	1	0	0	0	1	1	1	1	1	2	1	1	1	0	1	0	1	1	1	1	1	0	1	2	1	1	0	1	1	0	0	0
32.4958	1	1	1	1	1	0	3	2	2	2	1	2	1	1	1	1	1	1	0	0	0	1	1	1	1	2	1	0	1	1	0	0	0	0	1	1	0	1	1	1	0	1	1	1	1	0	1	1	1
13.8742	1	0	1	1	1	1	7	7	7	2	1	1	1	1	1	1	1	1	0	0	0	1	0	0	5	4	4	0	0	1	-1	0	0	1	1	1	0	1	0	1	0	1	3	4	4	1	0	0	0
5.87486	0	0	0	-1	0	0	22	28	23	0	1	1	0	0	0	0	0	0	0	0	0	-1	-1	-1	20	21	20	-2	-1	-1	-2	-2	-2	0	0	1	0	0	0	1	1	1	21	27	26	0	1	1	0
2.49998	1	0	0	0	0	0	48	52	46	0	1	1	0	0	0	0	0	0	0	0	0	0	0	-1	51	54	53	0	0	0	-1	-1	-1	1	1	1	0	0	0	1	1	0	66	68	67	1	1	1	0
1	2	2	2	1	0	0	70	71	73	4	3	4	1	2	1	4	4	4	1	1	1	0	0	0	80	84	76	2	3	2	-1	0	0	5	5	5	2	3	2	1	1	1	96	90	90	3	4	3	1
0.5	19	20	18	2	2	2	82	84	84	17	20	16	9	11	11	36	27	27	12	11	12	1	2	1	94	87	86	13	13	14	6	7	7	19	20	24	12	13	10	2	2	2	98	95	102	19	22	20	10
0.25	63	62	57	20	17	18	92	92	95	62	60	54	40	43	37	83	79	76	50	55	55	20	15	17	94	90	93	46	43	44	37	34	36	57	57	61	56	56	55	8	7	7	104	100	98	82	79	74	46
0.0812	73	79	80	34	40	39	88	95	93	71	71	70	55	55	64	83	86	89	73	75	77	35	40	34	92	92	94	65	69	61	53	56	51	80	77	70	73	78	74	19	19	18	99	99	102	87	86	90	64
ELQ-458 normalized growth
	Replicate 1																		Replicate 2																		Replicate 3
nM	NF54			M133I			V259L			V284L			H12Q			I22L			NF54			M133I			V259L			V284L			H12Q			I22L			NF54			M133I			V259L			V284L			H12Q
1000.98	1	0	1	0	0	0	1	1	1	0	0	1	0	0	0	0	0	1	0	0	0	0	0	0	-1	0	-1	-1	-1	-1	0	0	0	0	0	0	0	0	0	0	0	0	0	0	0	0	0	0	0
424.278	1	1	1	1	1	1	2	2	1	2	2	2	0	1	0	0	1	1	0	0	0	0	0	0	1	1	1	1	2	1	1	1	0	0	0	0	0	0	0	0	1	1	1	1	1	1	0	1	0
179.87	1	1	1	1	1	1	7	7	8	11	10	13	1	1	1	0	1	1	0	1	0	0	1	1	4	5	4	8	9	10	1	1	1	0	0	0	0	0	1	0	1	1	2	2	2	3	3	4	0
77.4762	1	1	1	1	2	1	25	26	26	34	34	32	1	1	1	1	1	1	1	1	1	1	1	1	20	20	20	35	33	32	1	1	1	1	1	1	1	1	1	1	1	0	10	10	9	14	13	14	0
32.4958	2	2	2	1	1	1	48	46	46	56	55	59	2	2	2	1	1	1	2	2	2	1	1	1	41	40	40	61	61	57	2	2	2	1	1	1	2	2	1	1	1	1	24	23	24	35	35	33	1
13.8742	9	9	9	1	1	2	65	71	64	77	79	77	5	6	6	2	3	3	7	8	7	2	2	2	64	63	64	78	74	78	6	6	6	4	4	4	6	7	6	1	1	1	49	54	46	63	63	62	4
5.87486	31	30	28	5	4	5	77	75	80	84	88	85	17	19	19	16	15	15	20	20	21	5	4	5	97	96	101	96	87	89	20	18	19	18	15	17	26	30	25	5	5	5	102	103	105	81	80	77	17
2.49998	48	51	52	22	21	21	90	88	89	93	90	94	41	39	36	34	34	35	37	39	42	17	20	16	120	110	108	83	90	85	40	40	39	29	34	28	52	52	48	14	15	13	109	103	105	93	94	82	38
1	67	74	72	45	44	48	89	90	96	97	97	96	58	63	61	69	60	66	60	56	56	30	34	33	111	103	108	93	89	89	62	67	66	50	58	60	71	66	73	30	29	27	111	112	114	96	91	93	69
0.5	84	82	85	66	67	63	97	94	88	97	92	102	81	81	76	85	89	86	70	75	75	54	55	57	104	95	94	95	89	87	91	87	86	78	75	74	85	85	83	54	57	52	115	108	114	103	105	101	94
0.25	93	95	91	84	83	82	97	90	89	93	98	100	88	84	86	93	91	92	87	91	93	85	84	77	93	91	90	89	86	91	93	89	87	85	81	82	98	90	97	85	80	81	111	109	98	106	107	108	95
0.0812	91	95	100	86	84	92	90	92	88	89	95	103	88	92	84	104	95	97	90	96	92	93	94	92	95	101	98	90	89	90	92	88	90	93	91	89	97	97	103	92	85	84	98	106	106	98	102	100	97
ELQ-400 normalized growth
	Replicate 1																		Replicate 2																		Replicate 3
nM	NF54			M133I			V259L			V284L			H12Q			I22L			NF54			M133I			V259L			V284L			H12Q			I22L			NF54			M133I			V259L			V284L			H12Q
1000.98	0	0.2	0.4	-1	0	0	0	0.4	0.1	1	0.4	0.5	0	-0.3	-0.1	0	0.2	0.4	0	0.2	0.3	0	0	-0.2	-1	-0.3	0.3	-1	-0.2	0	-1	-0.5	-0.4	0	0.1	-0.2	0	0.2	-0.2	0	-0.2	-0.2	0	-0.1	0	0	0	-0.1	0
424.278	0	0.4	0.7	0	0.1	-0.1	0	0.6	0.3	0	1.1	0.8	0	0.1	0.4	2	0.8	1.6	0	0.1	-0.2	0	0	0	1	0.5	0.3	1	1.2	0.1	0	-0.9	-0.1	0	0.1	0.4	0	0.2	-0.1	0	-0.2	0.1	0	0.2	0.1	0	-0.1	0.4	0
179.87	1	0.5	0.7	1	-0.2	0.7	0	0.5	1.1	1	1.3	0.9	1	0.3	0.6	1	0.9	0.6	0	0.8	1.5	0	0.7	0.4	1	0.6	0.7	0	1.3	2.4	0	0.3	0.4	0	0.3	0.1	0	0.2	0.1	0	1	1.3	0	1	1.3	0	0.5	0.7	2
77.4762	1	0.8	0.6	1	2.2	0.7	2	2.6	2	2	3.3	3	1	0.6	0.2	1	0.9	0.8	0	0.2	0.9	1	0.6	0.9	1	0.6	2.8	2	3	1.7	0	0.4	0.3	1	0.8	0.7	0	0.3	0.2	1	0.4	0	2	2.5	1.8	9	6.1	4.4	0
32.4958	1	0.8	0.4	1	0.3	0.9	5	5.1	6	13	17	15	1	0.5	0.7	1	0.6	1	0	0.6	0.2	1	0.5	0.4	6	6.7	4	8	21	10	0	0.4	0.9	0	0.7	0.6	0	0.4	0.2	0	0	0.2	7	6.5	6.6	16	16	15	0
13.8742	0	0.6	0.7	1	0.9	0.9	27	28	31	43	40	41	0	0.1	0.5	0	0.6	0.9	0	0.2	0.3	1	0.5	0.9	35	41	44	45	62	49	1	1.3	0.4	1	0.8	0.8	0	0.2	0.1	0	-0.1	-0.1	24	23	24	43	44	44	0
5.87486	2	3.4	1.7	-1	-0.5	-0.3	55	64	63	65	70	70	0	-0.1	0.1	1	3.6	2.1	1	0.7	0.4	-1	-0.7	-0.2	70	72	69	66	71	66	-1	-0.9	-0.9	2	2.2	2.1	1	1.4	0.9	1	0.7	0.1	69	72	72	65	64	70	1
2.49998	13	13	13	1	0.2	1.4	75	78	76	80	78	78	5	5	3.8	9	8	11	4	4.6	4.5	0	0	-0.5	99	101	98	79	76	80	2	2.6	2.2	12	14	11	5	4.7	4.3	1	0.4	0.1	96	89	92	84	78	86	4
1	34	43	42	2	4.6	4.6	102	90	90	93	92	93	22	24	25	49	46	49	31	28	31	2	2.3	1.8	100	107	93	90	95	86	28	26	29	41	53	43	30	31	29	2	1.3	1.4	105	100	93	89	86	95	24
0.5	74	70	74	24	24	25	97	109	98	97	90	86	54	57	55	78	81	88	58	58	55	18	17	17	105	95	98	91	99	82	63	61	53	76	73	73	58	64	63	10	9.5	9.2	101	110	105	101	99	90	60
0.25	84	86	91	48	56	58	100	105	107	103	94	97	81	76	72	96	88	95	83	85	84	64	57	64	93	95	94	97	84	96	89	79	89	83	88	81	90	94	85	46	44	44	97	95	102	99	106	100	85
0.0812	88	95	89	75	77	77	100	110	102	94	98	96	87	93	90	94	93	93	92	99	94	79	73	81	91	100	95	94	101	94	82	86	90	94	92	91	88	91	80	58	60	59	94	104	103	95	100	104	88
ELQ-465 normalized growth
	Replicate 1																					Replicate 2																					Replicate 3
nM	NF54			M133I			V259L			V284L			H12Q			I22L			Y268S			NF54			M133I			V259L			V284L			H12Q			I22L			Y268S			NF54			M133I			V259L
1000.98	-1	-1	0	2	3	3	0	0	1	1	1	1	0	1	1	0	0	0	3	4	5	0	0	0	-1	0	0	0	0	1	0	0	0	0	0	0	0	0	0	1	1	2	0	0	0	-1	-1	0	0
424.278	0	0	1	4	4	3	1	1	1	1	1	1	1	1	1	0	0	1	9	10	10	0	0	0	0	0	0	1	1	0	0	0	0	0	0	0	1	1	0	5	5	6	0	0	0	0	0	0	0
179.87	0	1	1	5	5	5	2	2	1	3	4	2	1	1	1	2	2	1	16	18	19	0	0	0	2	2	2	1	1	2	1	1	2	1	1	0	1	2	1	12	13	13	0	0	0	0	1	1	1
77.4762	2	1	2	14	14	13	5	5	4	11	11	10	2	2	2	8	7	6	31	34	32	1	1	1	7	7	7	3	3	2	4	5	4	2	2	1	6	8	7	26	25	25	1	1	1	3	3	3	2
32.4958	8	7	8	35	36	35	18	17	15	30	26	27	10	10	9	27	23	24	46	44	47	4	4	4	26	23	24	10	11	11	22	21	22	8	9	8	30	30	32	41	44	44	3	3	3	13	12	13	8
13.8742	34	33	34	60	61	62	43	42	42	59	58	55	34	35	34	63	67	66	68	68	67	26	24	26	60	59	54	35	38	38	49	49	50	28	33	32	62	61	61	66	67	69	23	24	25	40	43	42	36
5.87486	64	71	63	78	79	88	73	73	82	78	84	81	62	64	64	78	91	90	58	64	75	64	65	66	78	73	82	66	64	64	72	73	70	59	58	63	76	84	82	71	84	87	60	63	62	66	67	68	80
2.49998	87	84	85	90	92	93	91	89	91	88	86	93	82	82	81	96	95	97	65	68	85	80	83	82	89	87	88	82	84	85	82	83	86	83	85	78	86	89	87	80	96	93	79	81	81	83	81	80	91
1	88	97	92	92	98	94	97	98	97	97	94	93	96	92	93	103	97	97	95	83	97	93	92	92	97	92	94	86	87	90	92	91	88	90	88	95	94	93	88	90	94	105	84	89	90	86	97	98	98
0.5	97	101	96	98	99	99	100	101	100	97	95	96	94	96	95	100	103	97	97	107	92	97	96	96	99	104	101	91	94	91	93	97	91	95	94	93	93	96	99	105	110	102	92	90	91	94	98	94	101
0.25	100	106	103	99	97	103	106	101	96	99	97	102	96	95	101	99	96	96	93	96	93	94	101	101	94	96	96	93	95	94	93	95	94	94	95	97	95	93	96	100	105	103	95	92	97	95	103	98	99
0.0812	97	103	109	100	103	102	96	105	100	98	101	100	99	100	100	101	99	96	100	102	97	96	97	100	96	95	99	95	94	94	92	98	93	96	97	102	95	92	98	102	89	104	97	96	95	98	99	99	96
ELQ-433 normalized growth
	Replicate 1																					Replicate 2																					Replicate 3
nM	NF54			M133I			V259L			V284L			H12Q			I22L			Y268S			NF54			M133I			V259L			V284L			H12Q			I22L			Y268S			NF54			M133I			V259L
1000.98	-1	-1	0	2	3	2	0	0	1	-1	0	1	1	1	1	0	0	1	4	5	6	0	0	0	-1	0	0	0	0	0	0	0	0	0	0	0	0	0	0	2	2	2	0	0	0	0	-1	0	0
424.278	1	0	1	4	5	4	1	1	1	0	0	1	1	1	1	1	1	2	13	12	11	0	0	0	0	0	0	0	0	0	0	1	0	0	0	0	0	1	1	7	7	7	0	0	0	0	0	0	0
179.87	1	1	1	7	6	8	1	2	2	2	2	2	1	1	1	2	2	2	22	20	23	0	0	0	1	2	2	1	1	1	1	1	2	0	1	1	2	2	3	14	14	16	0	0	0	0	1	1	1
77.4762	2	1	2	17	17	17	4	4	3	7	6	6	2	2	2	7	7	7	36	32	31	1	1	1	9	7	7	3	3	3	5	4	5	2	1	1	10	10	9	26	27	28	0	1	1	4	3	3	3
32.4958	10	8	12	41	36	37	16	15	14	27	26	25	10	10	10	29	26	26	44	49	48	5	5	4	28	26	27	11	12	11	23	25	24	9	10	9	31	33	34	41	45	47	3	3	3	15	14	14	9
13.8742	37	36	38	62	61	59	50	47	49	62	59	61	39	39	40	70	72	68	73	58	70	29	29	28	63	62	64	42	36	39	54	51	54	32	35	36	68	69	75	67	67	70	27	28	29	42	48	47	40
5.87486	70	70	71	77	81	84	81	73	77	78	81	83	68	74	68	76	85	87	64	79	81	66	64	67	74	77	83	66	66	69	66	77	72	59	63	63	82	80	81	71	83	85	62	63	62	68	72	75	76
2.49998	83	87	86	83	92	87	86	92	90	90	91	90	85	84	85	97	90	93	92	71	79	81	80	86	89	93	87	80	85	80	79	87	77	78	79	83	87	84	84	92	93	95	77	85	77	87	87	94	90
1	91	96	90	99	99	98	96	98	101	96	94	94	90	92	91	91	100	95	102	93	104	85	93	92	95	93	96	88	85	88	89	86	87	85	87	92	89	93	90	94	84	102	88	89	83	92	96	95	99
0.5	98	97	96	97	104	90	100	102	98	97	96	97	97	93	99	93	95	96	102	104	82	101	94	100	100	100	99	87	90	87	90	91	91	93	93	91	99	91	91	119	95	108	89	94	96	100	104	92	96
0.25	93	98	94	95	98	92	102	99	94	97	98	93	92	101	95	96	95	101	98	93	99	102	98	91	105	92	100	93	91	97	91	91	91	91	101	88	95	96	94	108	98	104	88	93	90	96	102	100	72
0.0812	99	99	94	98	97	94	99	99	98	99	95	93	103	101	101	97	99	99	105	106	97	95	94	100	99	102	108	96	94	92	94	93	88	98	93	99	101	100	105	108	98	102	93	98	105	99	99	105	105
ELQ-613 normalized growth
	Replicate 1																					Replicate 2																					Replicate 3
nM	NF54			M133I			V259L			V284L			H12Q			I22L			Y268S			NF54			M133I			V259L			V284L			H12Q			I22L			Y268S			NF54			M133I			V259L
1000.98	-1	0	0	3	3	3	0	0	0	0	0	1	0	0	1	2	2	2	7	6	8	0	0	0	-1	0	0	0	0	0	0	0	0	-1	0	0	1	2	3	4	4	4	0	0	0	-1	-1	0	0
424.278	0	0	-1	3	3	4	0	1	1	2	1	1	0	1	1	14	14	14	14	12	11	0	0	0	1	0	0	0	0	0	1	0	0	0	0	0	11	12	12	9	9	8	0	0	0	0	0	0	0
179.87	0	0	1	4	5	5	1	1	2	3	4	4	1	1	1	45	40	40	18	19	19	0	0	0	1	1	1	1	0	1	2	2	2	0	1	1	33	34	38	12	14	14	0	0	0	0	0	0	1
77.4762	2	3	2	8	8	8	4	3	4	11	10	10	3	4	4	69	67	65	24	25	22	1	2	1	3	3	3	2	2	2	8	5	5	3	3	2	63	63	71	21	20	21	1	1	1	1	1	2	2
32.4958	9	10	9	18	17	15	9	7	7	27	21	20	16	16	17	82	82	81	35	32	31	7	7	8	10	9	11	5	5	5	17	18	17	16	11	14	77	76	81	28	29	31	4	3	4	4	4	4	4
13.8742	32	30	31	33	31	36	20	21	20	43	44	43	47	46	48	88	94	90	46	46	46	28	27	28	31	31	32	17	17	17	35	38	37	42	43	40	86	89	89	47	50	48	21	21	22	15	15	16	16
5.87486	66	68	61	63	64	64	53	62	62	73	74	67	76	75	79	86	102	103	66	57	56	65	71	70	60	64	61	41	50	50	60	60	63	69	71	76	87	88	91	66	67	63	66	68	65	46	46	49	57
2.49998	82	89	93	75	85	81	86	80	83	94	93	88	92	95	88	101	99	100	77	85	72	86	90	86	91	90	88	77	78	81	82	86	80	89	94	83	93	97	89	86	77	85	74	78	77	73	82	75	90
1	92	97	93	93	96	99	97	98	92	99	97	99	100	97	95	99	102	103	85	84	84	94	96	94	100	92	98	93	92	93	89	85	96	95	98	96	92	92	95	93	95	91	85	87	85	89	88	93	94
0.5	103	100	99	99	94	97	100	100	95	105	95	98	99	93	102	104	100	98	90	99	99	100	98	95	100	104	94	96	97	92	101	99	95	101	100	96	97	102	92	102	106	86	91	88	90	98	102	91	101
0.25	102	102	95	100	101	109	97	98	104	100	97	108	105	93	98	96	101	101	88	94	97	98	99	97	97	99	96	95	96	95	90	99	92	100	96	96	98	98	97	102	100	98	92	90	90	97	99	93	96
0.0812	101	103	105	94	98	103	99	102	102	94	99	96	94	100	100	100	97	95	100	103	97	93	98	100	97	97	104	97	94	99	91	90	100	101	103	105	94	99	104	97	98	99	92	95	94	98	98	101	98
ELQ-432 normalized growth
	Replicate 1																					Replicate 2																					Replicate 3
nM	NF54			M133I			V259L			V284L			H12Q			I22L			Y268S			NF54			M133I			V259L			V284L			H12Q			I22L			Y268S			NF54			M133I			V259L
1000.98	0	0	1	1	3	2	0	0	1	1	1	1	0	0	1	8	11	7	7	8	9	0	0	0	0	0	0	0	0	0	0	0	0	0	0	0	3	3	3	5	6	6	1	1	0	0	0	0	0
424.278	1	1	1	3	3	3	1	1	1	1	1	1	0	1	1	25	23	22	10	13	12	0	0	0	0	0	1	0	0	0	0	1	0	1	1	1	22	19	17	9	10	10	0	0	1	0	0	0	2
179.87	1	1	1	4	4	4	1	1	2	3	3	3	1	1	1	45	41	44	15	18	19	0	1	1	1	2	2	0	1	1	2	2	2	1	1	1	33	35	38	12	15	15	0	0	1	0	1	1	1
77.4762	3	3	4	5	7	6	3	4	3	9	9	9	2	3	3	70	75	73	24	27	26	3	1	1	3	3	3	3	2	2	11	10	7	3	4	3	64	64	63	21	19	21	1	2	2	2	2	2	3
32.4958	15	12	11	17	15	16	5	5	5	17	17	16	48	50	41	85	86	86	33	32	33	4	4	4	9	8	8	3	4	4	14	15	16	11	11	7	79	82	88	39	38	39	4	4	4	5	5	4	4
13.8742	33	34	32	34	36	36	16	16	16	40	43	43	47	45	51	93	96	91	48	46	46	22	22	22	27	30	31	11	12	12	45	43	43	39	39	40	86	87	85	44	51	50	22	22	24	15	15	16	16
5.87486	68	63	67	57	58	65	48	54	52	67	74	73	74	73	73	86	96	97	57	59	55	60	57	56	51	57	52	40	41	40	64	60	56	62	65	69	84	87	90	63	60	63	55	64	57	44	43	44	66
2.49998	79	87	82	79	82	83	76	73	70	86	85	91	90	89	90	98	100	100	73	78	76	79	82	83	82	84	77	72	71	72	80	85	78	84	79	78	86	86	89	78	84	79	77	77	72	67	68	67	89
1	93	93	95	99	91	95	83	89	84	94	95	93	94	95	97	99	98	98	77	95	91	90	92	90	90	95	90	88	87	84	86	95	89	87	91	87	85	97	88	91	93	93	82	91	89	85	85	83	90
0.5	96	93	94	98	95	102	93	88	92	95	93	96	92	101	94	92	103	98	97	101	96	93	95	94	92	96	101	91	92	95	92	96	96	91	92	96	86	94	87	100	91	90	99	92	92	90	87	86	97
0.25	97	95	97	96	90	94	92	91	93	100	91	94	96	94	93	99	96	97	104	94	98	100	97	95	93	103	97	95	94	94	98	97	95	94	93	97	90	93	90	101	97	98	95	98	96	95	96	88	103
0.0812	94	92	93	97	106	99	91	98	95	89	99	93	100	94	92	97	96	94	100	102	101	102	96	101	106	99	95	99	96	93	99	98	95	95	96	89	96	98	97	100	98	79	98	104	94	95	91	96	99
ELQ-614 normalized growth
	Replicate 1																					Replicate 2																					Replicate 3
nM	NF54			M133I			V259L			V284L			H12Q			I22L			Y268S			NF54			M133I			V259L			V284L			H12Q			I22L			Y268S			NF54			M133I			V259L
1000.98	-1	-1	0	3	3	3	0	2	1	1	1	1	0	0	0	0	0	0	7	9	8	-1	0	-1	0	0	0	0	0	1	0	1	0	0	0	0	0	0	0	6	7	6	0	0	0	0	0	0	0
424.278	0	0	0	5	5	5	1	2	2	5	5	6	0	1	1	1	1	1	17	17	17	0	0	0	3	2	2	1	1	1	2	2	3	1	0	0	2	2	1	16	16	16	0	0	0	1	1	1	2
179.87	0	1	1	18	18	18	8	7	7	24	24	26	3	3	3	9	8	8	28	33	35	0	0	1	12	13	14	4	4	4	15	15	15	1	2	2	10	10	9	29	30	31	1	1	1	4	4	4	4
77.4762	10	11	12	45	46	47	29	28	24	60	56	53	19	19	20	36	34	33	45	50	49	9	8	8	39	38	37	23	22	21	43	47	45	16	16	15	40	41	41	49	47	48	5	5	5	20	20	18	18
32.4958	43	43	43	74	70	73	59	57	57	80	79	78	51	50	50	78	75	73	70	66	69	40	38	38	71	68	71	57	55	56	73	74	68	46	45	45	71	72	71	67	65	71	34	35	34	51	49	52	56
13.8742	72	76	70	83	84	88	85	82	83	93	91	94	75	76	76	90	92	93	89	93	83	72	73	71	84	87	89	78	79	79	85	81	85	71	74	70	86	81	86	83	86	82	74	81	71	79	77	82	78
5.87486	88	85	89	93	88	100	89	95	96	94	100	103	86	86	85	90	99	98	79	90	84	84	86	88	84	94	89	84	91	83	87	88	85	83	82	80	88	90	89	77	94	95	80	83	84	86	84	89	102
2.49998	92	91	94	101	102	94	97	95	95	98	102	96	93	95	94	103	107	102	90	90	80	91	96	94	101	102	97	89	94	96	93	98	87	92	79	86	95	98	98	100	92	95	89	85	86	90	97	95	94
1	89	96	101	97	96	100	101	97	97	101	100	104	100	95	99	107	104	107	83	96	93	95	98	101	100	104	99	94	93	94	88	96	97	98	100	92	92	101	93	103	108	100	88	85	87	95	105	97	97
0.5	96	98	98	93	99	100	99	95	94	105	100	95	103	101	97	99	100	97	96	111	86	95	95	99	97	110	99	99	96	96	93	91	93	97	99	92	100	96	94	90	104	98	93	98	89	101	102	98	103
0.25	92	94	102	102	95	98	94	88	100	108	89	104	98	100	93	102	100	98	92	100	92	100	100	99	105	101	91	98	97	95	100	94	92	99	87	89	96	96	95	104	107	94	99	95	97	101	97	100	104
0.0812	95	90	102	95	94	98	96	98	95	93	95	95	95	97	100	98	103	95	102	94	102	103	103	102	100	109	106	95	98	89	97	97	100	90	90	96	95	102	100	92	106	102	100	102	96	101	102	99	102
ELQ-250 normalized growth
	Replicate 1																					Replicate 2																					Replicate 3
nM	NF54			M133I			V259L			V284L			H12Q			I22L			Y268S			NF54			M133I			V259L			V284L			H12Q			I22L			Y268S			NF54			M133I			V259L
1000.98	-1	-0.6	-0.4	2	1.6	1.9	0	0.2	0.3	1	0.7	0.5	0	0.2	0.2	1	0.5	1.2	7	8.6	9.5	-1	-0.2	-0.2	0	0.1	0.4	0	0	0	1	0.6	0.1	0	-0.7	-0.3	0	0.4	0.1	7	6.9	6.9	0	0.3	0.1	0	-0.1	-0.2	0
424.278	0	-0.2	-0.3	5	4.8	4.4	0	2.6	1.4	5	3.2	3.6	0	0.3	0.7	2	1.2	1.1	20	17	19	0	-0.4	-0.4	3	2.8	3.2	1	0.6	0.6	3	2.3	2.7	0	0.3	0.2	6	1.4	1.6	16	17	17	0	-0.1	0.1	1	0.6	0.7	1
179.87	1	0.8	0.9	17	19	18	6	4.5	5.7	17	16	18	2	3.1	3.5	8	7.6	7.7	29	35	33	0	0.8	0.9	13	11	12	4	3.6	4.2	14	15	16	2	2.2	2.2	11	11	11	27	32	32	1	0.9	0.6	4	4.3	4.3	4
77.4762	13	13	13	44	44	44	25	23	21	46	49	49	20	23	21	35	35	33	56	54	51	7	6.8	6.2	41	34	38	21	20	20	46	44	48	15	17	15	44	43	45	49	52	52	5	3.4	4.8	21	19	20	21
32.4958	46	43	42	63	65	62	57	51	56	72	76	75	52	53	52	73	73	76	68	67	73	35	35	36	69	69	69	52	56	53	72	74	73	44	42	45	71	76	75	75	69	72	37	34	36	56	51	52	61
13.8742	72	71	74	77	72	83	83	79	77	85	90	85	76	77	72	91	88	88	80	86	96	68	70	68	92	89	88	83	80	78	84	84	85	70	72	71	88	84	88	83	91	91	75	75	72	81	80	81	85
5.87486	81	92	93	97	99	96	82	95	97	92	96	93	87	85	83	98	105	104	94	85	97	88	89	88	94	89	102	88	87	93	92	89	92	77	89	83	95	98	94	103	104	101	78	75	85	83	88	87	96
2.49998	92	92	100	103	96	96	92	105	91	102	93	93	86	88	100	110	107	102	79	97	74	95	99	96	97	98	93	94	94	92	96	98	95	86	82	78	95	101	99	110	106	100	85	84	88	96	91	97	103
1	95	100	90	97	102	94	101	100	102	98	97	99	97	104	100	98	100	101	94	102	102	98	91	100	97	96	102	94	97	101	96	94	101	92	94	101	101	104	86	110	107	108	92	93	89	95	90	92	101
0.5	108	96	95	98	97	110	93	104	103	100	105	96	100	101	97	103	95	98	89	101	109	102	104	94	99	112	106	102	103	97	92	99	96	96	98	95	107	101	99	116	113	107	91	90	95	96	91	94	96
0.25	93	94	93	89	105	102	95	105	102	104	100	101	93	102	101	100	104	109	111	102	84	96	94	96	104	101	108	102	95	97	102	93	96	98	92	95	94	99	100	109	112	108	99	89	90	97	98	93	104
0.0812	94	92	94	94	98	101	104	100	91	105	99	89	92	95	104	109	102	99	104	98	98	101	99	104	101	101	93	92	101	96	92	97	94	90	100	89	100	109	104	102	114	109	98	95	96	89	100	90	101
ELQ-618 normalized growth
	Replicate 1																					Replicate 2																					Replicate 3
nM	NF54			M133I			V259L			V284L			H12Q			I22L			Y268S			NF54			M133I			V259L			V284L			H12Q			I22L			Y268S			NF54			M133I			V259L
1000.98	0	0	1	0	1	1	0	1	0	1	1	1	1	1	1	1	0	0	4	6	7	0	0	0	1	2	1	0	0	0	1	1	1	0	0	1	1	1	1	9	8	9	0	0	0	0	0	0	0
424.278	1	1	1	1	1	2	1	1	2	1	1	1	1	2	1	1	2	1	11	13	13	0	0	0	1	1	1	0	0	0	1	2	1	1	1	1	3	4	4	14	15	15	0	0	0	0	0	0	0
179.87	1	1	1	1	1	1	1	1	1	1	1	1	2	1	2	8	9	9	19	20	19	0	0	0	2	2	2	2	1	1	2	2	2	2	1	1	12	13	14	23	21	22	0	0	0	1	0	1	1
77.4762	1	1	1	3	4	3	4	4	4	3	3	3	4	5	5	34	34	32	29	30	27	1	1	1	3	3	3	4	4	4	4	3	3	3	3	3	41	40	40	32	32	31	1	1	0	1	1	1	3
32.4958	9	8	9	13	14	15	12	13	13	14	14	15	24	24	24	64	66	66	44	39	41	5	5	6	11	11	10	14	13	14	17	16	16	21	20	18	68	69	72	48	46	45	3	3	3	5	5	5	10
13.8742	36	36	37	40	39	41	39	41	43	46	48	46	59	59	59	84	85	83	59	59	55	31	30	28	35	37	40	39	40	39	46	45	43	51	53	50	85	83	86	66	64	63	26	29	26	20	21	21	43
5.87486	69	71	70	68	69	73	78	81	84	77	76	80	81	81	86	97	107	98	77	70	79	63	62	61	71	54	71	68	67	72	67	71	70	69	76	75	83	87	84	80	79	76	61	66	66	52	55	56	74
2.49998	88	90	88	85	85	84	100	89	90	97	97	95	93	93	88	104	106	98	73	75	79	79	84	83	89	97	91	85	87	86	87	89	87	91	88	93	90	92	92	90	92	92	86	86	88	79	81	78	96
1	92	96	95	89	95	95	94	96	93	104	103	105	100	101	95	103	104	105	87	96	73	94	95	94	98	100	103	90	95	94	91	90	94	95	97	101	95	95	97	90	98	97	96	98	96	90	88	90	96
0.5	96	100	101	93	97	98	101	96	98	106	107	103	100	103	99	104	103	102	92	93	90	93	96	97	109	106	101	97	97	100	98	94	93	104	96	105	93	99	96	102	94	98	93	92	94	98	98	92	102
0.25	100	98	99	100	97	100	98	98	100	108	104	106	104	99	97	98	99	100	103	97	95	97	96	98	106	104	101	98	93	98	99	103	94	100	99	100	97	95	98	105	101	105	101	100	99	94	94	96	99
0.0812	100	81	104	103	103	105	100	100	100	103	101	105	102	104	103	100	104	106	105	95	99	96	101	102	102	101	95	98	100	101	96	95	98	99	103	102	97	100	94	106	105	105	101	98	101	102	96	98	101
ELQ-285 normalized growth
	Replicate 1																					Replicate 2																					Replicate 3
nM	NF54			M133I			V259L			V284L			H12Q			I22L			Y268S			NF54			M133I			V259L			V284L			H12Q			I22L			Y268S			NF54			M133I			V259L
1000.98	0	0	0	1	1	1	0	1	1	2	2	1	1	1	1	4	5	7	7	8	10	0	0	0	1	1	1	0	0	1	1	1	1	1	1	1	5	6	7	10	8	11	0	0	0	0	0	0	0
424.278	0	0	0	2	2	2	1	2	2	2	3	2	1	2	2	21	18	17	14	13	15	0	0	0	2	2	2	1	1	1	3	3	3	1	2	2	21	23	22	14	15	14	0	0	0	1	0	1	1
179.87	1	1	1	4	3	4	3	2	2	6	7	5	4	4	4	47	46	46	21	22	22	1	1	1	4	4	4	1	1	2	6	6	6	3	4	3	44	47	48	19	22	21	1	1	1	1	2	2	2
77.4762	7	6	6	10	11	10	5	5	5	16	17	17	21	21	20	76	72	71	34	31	30	4	3	3	9	8	9	4	4	4	18	17	17	16	14	15	73	72	78	33	32	31	2	2	2	4	4	4	4
32.4958	27	29	27	34	29	30	16	14	15	38	39	36	53	56	57	83	85	87	43	43	49	20	19	19	28	27	28	15	17	15	42	39	42	45	46	49	80	83	80	47	48	51	13	12	12	13	12	12	11
13.8742	53	59	56	55	60	57	43	45	44	66	64	63	75	82	84	90	90	94	58	55	65	51	51	53	52	50	54	39	40	41	64	62	65	76	72	73	92	92	91	61	62	62	48	49	49	37	38	39	41
5.87486	82	78	82	76	81	83	68	73	76	83	86	86	82	89	88	98	102	101	76	83	83	67	69	73	80	75	79	70	67	67	80	75	74	78	88	81	88	86	87	76	73	76	73	68	73	67	67	69	72
2.49998	98	95	89	93	90	84	93	87	86	94	97	94	94	98	95	106	102	98	93	83	91	88	88	91	90	89	87	81	83	82	83	83	88	87	88	96	90	88	95	86	85	81	82	84	89	82	83	85	96
1	99	96	100	95	95	91	89	98	91	102	103	95	95	98	95	104	106	109	100	104	95	94	100	98	96	95	98	91	86	90	95	93	94	91	93	97	92	92	93	92	94	93	86	91	91	89	97	95	91
0.5	100	99	97	93	94	100	96	103	93	101	111	97	102	96	100	108	105	104	100	97	87	92	97	96	94	102	104	92	89	86	94	98	93	101	101	97	97	94	90	90	97	88	102	87	92	103	99	97	101
0.25	99	99	102	99	99	99	95	98	95	102	102	102	96	98	93	102	108	105	102	94	99	101	100	106	102	105	96	95	97	94	101	99	100	104	99	103	99	97	99	104	107	99	93	95	95	97	95	99	95
0.0812	102	97	104	98	97	98	102	94	95	103	102	101	91	105	96	64	88	89	97	94	103	100	99	105	102	101	97	88	97	99	95	97	98	99	96	103	97	102	106	92	98	101	97	98	98	106	103	98	98
ELQ-331 normalized growth
	Replicate 1																					Replicate 2																					Replicate 3
nM	NF54			M133I			V259L			V284L			H12Q			I22L			Y268S			NF54			M133I			V259L			V284L			H12Q			I22L			Y268S			NF54			M133I			V259L
1000.98	1	0	0	2	2	2	0	1	1	2	1	3	2	2	2	21	20	22	10	12	12	0	0	0	2	2	2	1	1	1	3	3	3	0	0	0	27	24	24	14	14	14	0	0	0	0	0	1	1
424.278	1	1	1	3	3	3	2	2	1	6	5	6	5	5	5	43	43	43	18	16	15	1	1	1	5	3	4	1	1	1	5	6	6	3	3	3	51	49	50	19	21	19	1	1	0	1	1	1	1
179.87	6	5	5	10	8	9	5	5	5	18	19	19	20	20	20	72	68	71	23	24	26	3	4	6	10	8	9	4	4	3	14	15	16	15	14	15	74	76	78	26	27	26	3	4	3	4	3	3	3
77.4762	23	24	23	24	24	25	21	21	19	39	37	38	49	48	47	85	85	80	38	35	37	24	26	27	23	23	21	18	17	21	38	33	34	38	38	40	88	90	89	40	41	42	13	12	13	10	11	9	7
32.4958	44	44	45	43	44	43	39	39	41	56	50	51	71	74	72	87	85	96	53	54	52	49	46	46	42	45	43	45	45	42	58	57	50	68	65	62	93	97	92	56	57	56	32	33	30	24	23	24	22
13.8742	65	69	65	65	62	62	66	64	64	73	72	69	86	88	83	91	90	96	69	68	70	68	69	69	67	68	68	61	60	59	69	74	69	82	81	83	93	96	98	71	71	70	63	62	63	50	50	50	51
5.87486	89	80	91	81	82	79	74	79	79	88	91	99	90	98	90	108	114	111	78	75	71	81	80	82	89	84	90	78	76	77	82	86	79	80	88	84	94	100	95	74	81	79	73	76	72	69	73	74	77
2.49998	92	90	89	94	89	91	91	88	88	99	99	104	103	95	102	109	112	104	87	82	79	84	96	90	95	93	96	89	87	87	92	90	89	87	95	90	92	99	95	98	90	88	86	85	84	79	89	86	88
1	99	103	99	95	97	96	93	97	95	109	105	101	105	103	100	103	113	108	82	87	82	95	94	97	101	106	101	93	93	94	95	96	96	97	98	91	96	95	92	99	99	101	97	93	91	94	91	96	92
0.5	100	101	93	100	98	98	96	100	91	101	109	110	101	104	102	106	107	106	96	98	94	95	98	105	101	102	84	98	95	95	98	94	94	93	100	98	94	94	98	100	85	92	101	104	98	97	101	99	97
0.25	96	108	98	101	98	102	93	91	96	99	94	100	102	99	95	112	114	86	88	97	96	104	97	99	108	107	98	95	101	96	98	99	99	103	93	97	94	99	100	99	98	103	98	99	105	97	99	97	97
0.0812	100	96	99	100	101	101	101	97	103	97	100	95	94	97	104	89	91	99	87	96	95	100	100	94	104	102	101	98	98	96	96	107	98	95	99	95	94	102	101	99	103	99	95	94	104	101	97	104	98
ELQ-300 normalized growth
	Replicate 1																					Replicate 2																					Replicate 3
nM	NF54			M133I			V259L			V284L			H12Q			I22L			Y268S			NF54			M133I			V259L			V284L			H12Q			I22L			Y268S			NF54			M133I			V259L
1000.98	1	0	0	1	1	1	-1	0	0	1	2	2	1	2	1	3	1	2	9	8	8	0	0	0	1	1	1	0	1	1	2	2	3	0	0	1	7	9	7	10	12	12	0	0	0	0	0	0	0
424.278	1	0	0	1	1	2	1	0	0	2	2	3	1	1	1	9	13	13	12	13	12	0	0	1	2	2	2	0	0	0	3	3	3	1	0	1	3	3	6	13	14	14	0	0	0	0	0	0	1
179.87	1	1	1	1	2	2	0	0	1	3	3	4	2	1	2	18	18	14	15	17	16	0	1	1	2	2	2	1	1	1	3	4	4	1	1	1	15	18	16	15	16	17	0	0	1	0	0	0	1
77.4762	1	1	1	3	2	3	1	2	1	5	5	5	2	2	2	42	38	38	19	20	19	1	1	1	3	3	3	2	2	2	7	7	5	2	2	2	46	50	44	19	19	21	0	1	1	1	1	1	2
32.4958	4	4	4	6	6	6	2	2	1	7	7	7	11	11	11	73	71	73	23	23	23	2	2	2	6	5	5	4	4	4	9	11	11	5	5	6	75	77	82	24	24	26	2	2	1	2	2	2	3
13.8742	11	10	12	11	12	11	4	4	5	16	17	17	26	25	28	86	87	89	31	31	31	6	5	6	12	15	14	6	12	15	18	29	32	25	31	31	91	97	92	39	38	35	5	6	6	4	4	4	5
5.87486	36	40	41	27	35	33	25	30	29	40	42	47	59	61	57	97	102	102	49	48	52	20	19	17	38	28	29	31	29	22	30	28	29	38	40	38	80	87	90	41	41	43	24	34	33	16	21	24	33
2.49998	63	62	65	55	53	58	52	51	43	67	66	69	80	83	83	106	108	103	58	59	56	50	51	51	58	64	52	47	42	40	60	57	55	65	68	67	99	94	94	60	61	61	53	51	46	35	38	38	61
1	85	88	77	81	82	80	67	69	65	85	87	84	89	90	90	105	108	102	71	70	55	80	76	81	78	70	77	73	76	74	79	80	82	81	84	83	90	92	94	85	84	78	77	67	74	63	67	65	88
0.5	95	92	95	93	95	95	81	86	87	95	98	97	95	97	98	103	113	106	89	91	89	96	95	93	93	101	100	90	91	88	88	89	94	85	92	90	95	97	91	95	90	96	88	91	92	83	90	87	98
0.25	101	92	98	96	97	95	91	91	85	103	101	101	97	93	90	98	101	101	96	92	95	96	99	101	94	102	102	92	95	97	101	97	97	96	88	90	93	91	99	102	99	105	86	92	95	96	94	93	98
0.0812	95	99	105	98	99	95	92	92	85	98	98	94	90	97	96	99	102	95	93	93	94	93	98	100	101	101	95	95	97	105	97	93	98	97	93	93	97	95	93	89	96	103	93	94	92	98	101	98	100
Atovaquone normalized growth
	Replicate 1																		Replicate 2																		Replicate 3
nM	NF54			M133I			V259L			V284L			H12Q			I22L			NF54			M133I			V259L			V284L			H12Q			I22L			NF54			M133I			V259L			V284L			H12Q
999.901	0	0.1	0.6	1	0.1	0.8	-1	-1.2	-0.3	0	-0.1	0.6	1	0.9	1.2	0	-0.2	-0.1	-1	-0.6	-0.8	1	1.1	1	0	0.1	0.3	0	0.3	0.7	0	-0.3	-0.1	1	0.8	1.2	0	-0.2	-0.2	-1	-0.9	-0.7	0	0	0	0	-0.2	-0.3	0
390.468	0	0.2	0.3	1	0.6	0.8	-1	-0.5	-0.3	1	0.6	0.9	1	1.1	1	0	-0.2	-0.1	0	-0.5	-0.2	2	1.5	1.5	0	0.1	0.5	0	0.7	0.6	0	0.4	0.5	1	1.2	1.2	0	0.3	0.2	0	-0.4	-0.3	0	0.1	0	2	0.9	-0.1	0
152.766	1	1	0.5	1	1	1.2	-1	0.3	0	1	0.9	1.6	1	1	0.9	1	0.4	0.6	0	-0.2	0	1	1.5	1.8	0	0.4	0.5	1	1	1.4	1	0.9	0.9	2	1.4	1.8	0	0.3	0.5	0	0.1	0	0	0.2	0.1	2	0	0.8	0
59.9642	1	0.7	0.1	1	0.8	1.4	0	1.2	0	1	0.9	0.7	2	1.2	1.1	0	0.3	0	0	0.4	0	2	1.9	2.4	1	0.6	0.9	1	1.4	1.2	1	0.6	1	2	2	1.7	1	0.8	0.8	0	0.6	0.1	2	0.3	0.7	0	0.2	0.1	0
22.9946	1	0.6	0.8	4	3	4	2	2.3	3.2	1	0.7	0.5	1	1.4	1.3	0	0.4	0.4	0	-0.2	0	3	2.5	2.5	2	2.2	2.4	1	1	0.7	1	1	1	2	1.7	1.8	1	0.6	0.4	1	0.9	1.2	2	3.3	1.8	0	0.1	0.3	0
8.99918	1	0.6	0.4	12	12	12	11	11	11	1	1	0.1	1	0.8	0.8	0	0.1	0.2	0	-0.1	0.1	9	9.6	9.8	9	9.1	8.9	1	1.4	0.8	1	1.1	0.6	2	0.8	1.2	1	0.7	0.2	6	5	6.2	6	6.1	6	0	0.3	0.3	0
3.54987	1	1.1	0.9	30	33	31	26	29	27	2	2.3	2.5	1	1.1	1.4	2	2.7	3.5		-0.1	-0.5	33	31	27		22	23	0	0.6	1.2	-1	-0.1	0.1	2	1.3	1.3		-0.1	0.1	17	17	16	20	20	20	1	0.7	1.3	0
1.39998	6	5.1	5.1	58	56	50	57	52	53	7	9.3	7.4	4	4.2	3.8	15	12	13	0	2.7	3.4	57	58	45	20	47	46	4	4.5	5.9	2	1.4	0.6	8	11	9	0	1.7	1.4	44	43	45	52	52	52	4	4.7	4.4	2
0.55	20	25	21	80	86	76	72	77	77	24	25	25	16	19	21	32	35	31	3	17	17	79	83	79	51	69	67	21	23	21	8	8.4	9.8	32	35	31	2	12	12	74	70	74	78	73	77	18	16	19	13
0.2	53	45	47	90	95	92	89	86	83	63	54	54	48	44	43	68	74	66	19	48	54	90	98	96	73	90	78	52	51	50	36	40	37	68	79	72	11	43	47	91	89	84	89	91	90	52	49	47	43
0.1	86	87	77	91	91	101	98	92	97	94	90	90	81	78	80	94	99	95	54	73	93	105	96	99	87	91	99	86	73	82	69	70	65	97	97	88	45	82	77	100	95	97	101	97	101	86	86	89	87
0.0325	97	86	86	98	89	95	89	99	93	94	87	92	88	94	85	103	93	99	85	94	85	101	100	93	94	94	97	77	93	93	78	87	91	95	94	102	76	85	83	95	97	99	101	93	99	99	96	103	84
[truncated: 30 more columns]

## Sheet: 5c-d
Figure 5c-d: V259L oocysts and sporozoites
Also source data for V259L oocyst and sporozoite percent change in Extended Data Table 2
Oocysts				Sporozoites
Replicate	WT	V259L		Replicate	WT	V259L
1	41	2		2	14250	0
	20	2			1250	0
	18	2			10250	0
	17	1			8500	0
	16	1			12500	0
	15	1			45000	0
	14	1			53000	0
	14	0			10500
	12	0			72000
	10	0			6250
	10	0			0
	10	0			0
	9	0		3	125000	0
	9	0			52000	0
	9	0			1000	0
	8	0			49000	0
	8	0			500	0
	7	0			80000	0
	6	0			29750	0
	5	0			1750	0
	5	0			192500	0
	5	0			23250	0
	5	0			10000	0
	4	0			750	0
	4	0			67000	0
	4	0			49750	0
	4	0			0	0
	4	0			0	0
	4	0		4	6000	0
	4	0			23750	0
	4	0			160000	0
	3	0			42750	0
	3	0			106000	0
	3	0			750	0
	3	0			28000	0
	2	0			7250	0
	2	0			26250	0
	2	0			750	0
	2	0			33750	0
	2	0			1000	0
	2	0			285750	0
	2	0			142500	0
	2	0			0	0
	1	0			0	0
	1	0
	1	0
	1	0
	1	0
	1	0
	0	0
	0	0
	0	0
	0	0
	0	0
	0	0
	0	0
	0	0
	0	0
	0	0
	0	0
	0	0
		0
		0
		0
		0
		0
		0
		0
		0
		0
		0
		0
2	50	6
	6	1
	40	1
	29	2
	109	1
	51	0
	17	0
	16	0
	0	0
		0
		0
		0
3	50	4
	45	1
	8	1
	7	3
	7	4
	6	3
	6	1
	6	1
	5	0
	5	0
	5	0
	3	0
	2	0
	2	0
	2	0
	1	0
	1	0
	0	0
	0	0
	0
	0
	0
	0
4	46	1
	62	0
	25	0
	16	0
	11	0
	80	0
	18	0
	12	0
	8	0
	1	0
	7	0
	11	0
	3	0
	4	0
	24	0
	115	0
	84	0
	4	0
	14	0
	39	0
	25	0
	24	0
	0	0
	0	0
5	19	0
	4	0
	37	0
	2	0
	4	0
	1	0
	6	0
	4	0
	10	0
	8	0
	11	0
	29	0
	46	0
	10	0
	23	0
	55	0
	16	0
	3	0
	0	0
	0	0
		0
		0
		0

## Sheet: Extended Data Table 2
Extended Data Table 2: V284L and M133I transmissibility
Source data for V259L infections in tab 5c-d
Source data for asexual blood stage fold chance potency for all mutant lines in tab 5b
V284L Oocysts						M133I Oocysts				M133I Sporozoites
Also source data for Extended Data Figure 5
Replicate	WT	V284L				Replicate	WT	M133I		Replicate	WT	M133I
1	98	9				1	4	1		1	51000	6250
	91	7					151	8			49750	6000
	63	6					10	4			32500	5250
	49	2					66	1			24250	0
	32	1					41	2			10750	0
	20	1					32	3			6500	0
	11	1					45	2			6500	0
	9	1					4	5			2000	0
	9	1					26	1			1500	0
	1	0					4	1			250	0
	1	0					53	2			0	0
	1	0					29	7			0	0
	0	0					10	4			0	0
	0	0					22	2				0
	0	0					21	2		2	59750	13500
	0	0					0	0			15250	6500
	0	0						0			10000	3500
	0	0						0			8500	1000
	0	0						0			6000	500
	0							0			2250	500
2	1	6						0			1500	500
	11	2				2	5	10			750	250
	10	1					3	6			0	0
	6	0					14	52			0	0
	7	0					15	11			0	0
	16	0					23	6			0	0
	1	0					21	9		3	21000	5000
	11	0					1	2			11000	3500
	17	0					3	1			7750	3500
	7	0					11	25			1500	250
	8	0					14	9			250	0
	45	0					6	10			0	0
	1	0					31	6			0	0
	1	0					2	5			0	0
	1						25	1			0	0
	1						4	1			0	0
	0						9	2			0	0
	0						0	0			0	0
	0						0			4	84750	15000
	0					3	7	10			47750	1750
	0						10	1			33250	1000
	0						1	18			26000	750
	0						4	13			15000	250
3	96	0					1	16			14250	0
	31	0					14	1			6500	0
	49	0					8	10			6250	0
	9	0					2	4			2750	0
	14	0					1	1			1750	0
	34	0					0	9			250	0
	51	0					0	5			0	0
	59	0					0	9
	35	0					0	2
	22	0					0	9
	12	0					0	15
	70	0					0	23
	123	0						1
	148	0						1
	13	0						0
	54	0						0
	7	0						0
	14	0				4	1	14
	17	0					1	3
	38	0					4	2
	5	0					2	5
	55	0					1	2
	2	0					3	6
	0	0					5	6
4	89	1					3	1
	37	1					3	14
	37	1					44	4
	35	1					27	2
	20	0					2	1
	19	0					0	5
	18	0					0	1
	17	0					0	1
	16	0					0	0
	16	0					0	0
	15	0					0	0
	14	0					0	0
	12	0						0
	12	0				5	18	4
	11	0					9	25
	8	0					6	28
	8	0					7	2
	8	0					30	5
	7	0					38	64
	7	0					16	2
	7	0					9	5
	6	0					7	8
	6	0					6	6
	5	0					21	20
	5	0					8	14
	5	0					4	1
	4	0					14	1
	4	0					28	1
	4	0					9	2
	4	0					11	5
	3	0					28	12
	3	0					8	15
	2	0					1	16
	2	0					19	5
	1	0					12	4
	1	0					10	4
	0	0					6	3
	0	0					1	4
	0	0					9	1
	0	0					9	1
		0					2	1
		0					13	4
5	19	6					8	0
	4	1					1	0
	37	7					9	0
	2	1					4	0
	4	0					19	0
	1	0					13	0
	6	0					15	0
	4	0					10	0
	10	0					8
	8	0					2
	11	0					4
	29	0					0
	46	0				6	8	2
	10	0					41	6
	23	0					22	18
	55	0					7	11
	16	0					43	3
	3	0					27	2
	0	0					26	3
	0	0					7	0
		0					36	0
		0					43	0
		0					5	0
		0					6	0
		0					18	0
							17	0
							10	0
							29	0
							7	0
							35	0
							42	0
							49	0
							4
							1
							9
							28
							0
							0
