# Supplementary material for: In vivo screen of Plasmodium targets for mosquito-based malaria control
Source: Nature. 2025 May 21;643(8072):785–93. doi: 10.1038/s41586-025-09039-2 (PMC12267055; doi:10.1038/s41586-025-09039-2)
Supplement: Supplementary file 9 — Source Data Extended Data Fig. 1 [file 41586_2025_9039_MOESM9_ESM.xlsx]

## Sheet: Sheet1
Extended Data Figure 1: Genetic Algorithm-Multiple Linear Regression Correlation Plot
Observed OR: Topical application odds ratio of compound relative to control infection prevalence transformed via the following equation: Transformed topical odds ratio = 1 - [log(Odds ratio topical) + 1)]
Training Set				Test Set
Compound	Predicted OR	Observed OR		Compound	Predicted OR	Observed OR
ATQ	1.01888	1		MMV1451822	0.773247	0.947845
DDD01028073	0.797551	0.840313		GSK8	0.579901	0.82804
DDD01028074	0.702444	0.835469		ELQ-618	0.895509	0.99567
DDD01028076	0.771532	0.834904		MMV000049	-0.111916	0.568636
DDD01035881	0.828794	0.874649		Cipargamin	0.895427	0.996947
DDD02379309	0.875878	0.809136		MMV1793609	0.765112	0.98876
ELQ-121	0.864123	0.979535
ELQ-300	0.646167	0.540306
ELQ-331	1.00026	0.973761
ELQ-437	0.877494	0.748946
ELQ-453	0.942872	0.998689
ELQ-456	1.08134	1
ELQ-458	0.865979	0.995724
ELQ-465	0.923904	0.994043
ELQ-613	0.979703	0.991034
ELQ-614	0.815435	0.992414
GSK6	0.943656	0.840854
M5717	0.760335	0.939907
MMV006389	0.875172	0.823793
MMV016838	0.642212	0.612966
MMV019721	0.701081	0.734687
MMV084978	0.227773	0.221849
MMV1558130	0.881798	0.957149
MMV1558131	0.842304	0.80922
MMV1558900	0.853982	0.991234
MMV1558903	0.739048	0.536406
MMV1576856	0.848698	0.95218
MMV1581373	0.906473	0.953271
MMV1804508	0.884242	0.785686
MMV689258	0.654925	0.50404
P218	0.948276	0.858676
Pyrimethamine	0.824909	0.918581
