# Supplementary material for: In vivo screen of Plasmodium targets for mosquito-based malaria control
Source: Nature. 2025 May 21;643(8072):785–93. doi: 10.1038/s41586-025-09039-2 (PMC12267055; doi:10.1038/s41586-025-09039-2)
Supplement: Supplementary file 10 — Source Data Extended Data Fig. 2 [file 41586_2025_9039_MOESM10_ESM.xlsx]

## Sheet: Sheet1
Extended Data Fig 2: ELQ-613 22 hpi IFA quantifications
Rep 1	DMSO	ELQ-613
Zygote	151	153
Retort	42	0
Ookinete	7	0
Rep 2	DMSO	ELQ-613
Zygote	93	100
Retort	7	0
Ookinete	0	0
Rep 3	DMSO	ELQ-613
Zygote	100	197
Retort	59	9
Ookinete	53	0
Rep 4	DMSO	ELQ613
Zygote	102	196
Retort	105	4
Ookinete	17	0
Rep 5	DMSO	ELQ613
Zygote	105	179
Retort	73	1
Ookinete	22	0
