# Supplementary material for: In vivo screen of Plasmodium targets for mosquito-based malaria control
Source: Nature. 2025 May 21;643(8072):785–93. doi: 10.1038/s41586-025-09039-2 (PMC12267055; doi:10.1038/s41586-025-09039-2)
Supplement: Supplementary file 11 — Source Data Extended Data Fig. 3 [file 41586_2025_9039_MOESM11_ESM.xlsx]

## Sheet: Sheet1
Extended Data Fig 3
Control for all groups: 100 mg/m^2 Mero
Extended Data Fig 2b: 7 dpi oocyst counts						Extended Data Fig 2c: 7 dpi oocyst size						Extended Data Fig 2d: 11 dpi sprozoite counts						Extended Data Fig 2e: 14 dpi sprozoite counts
Replicate	Control	ELQ-613 1 mmol/m2	ELQ-453 1 mmol/m2	453+613 Combination		Replicate	Control	ELQ-613 1 mmol/m2	ELQ-453 1 mmol/m2	453+613 Combination		Replicate	Control	ELQ-613 1 mmol/m2	ELQ-453 1 mmol/m2	453+613 Combination		Replicate	Control	ELQ-613 1 mmol/m2	ELQ-453 1 mmol/m2	453+613 Combination
1	91	105	81	71		1	798.822	499.376	436.395	492.83		1	28500	1750	0	0		1	20250	32000	48000	43750
	48	69	69	42			559.409	438.592	430.001	469.856			1000	250	0	0			53000	6250	43250	250
	46	49	57	39			531.919	388.332	417.675	443.173			5750	250	0	0			9000	11000	2500	29750
	40	38	57	33			492.285	385.655	406.891	406.962			17500	500	0	0			6500	87500	25250	17000
	36	29	53	33			458.833	365.457	387.569	378.121			1500	0	0	0			15000	91750	2000	32250
	32	27	41	31			435.028	346.538	374.973	371.432			0	0	0	0			3250	10000	38500	7750
	31	26	38	28			433.419	339.29	374.722	354.043			0	0	0	0			250	40250	14750	24250
	25	25	38	26			429.126	338.332	370.969	339.526			0	0	0	0			4750	102500	9000	5500
	23	22	37	26			415.344	313.519	364.577	317.233			0	0	0	0			15250	17500	250	2500
	21	20	35	26			409.773	312.838	313.289	316.824			0	0	0	0			18750	37250	5750	21500
	20	17	31	23			398.937	301.986	303.196	314.884			0	0	0	0			6750	500	22500	0
	19	16	31	21			369.169	280.884	297.571	311.378			0	0	0	0			34500	25500	2250	0
	17	16	30	21			362.438	277.716	294.015	310.702			0	0	0	0			24750	2250	6250	0
	14	14	28	20			359.458	262.312	292.532	307.397			0	0	0	0			9250	85750	0	0
	8	12	23	17			353.594	248.749	285.515	301.372			0	0	0	0			0	0	0	0
	7	9	20	16			346.295	226.701	284.003	292.18			0	0	0	0			0	0	0	0
	6	2	20	15			290.023	204.931	268.05	277.077		2	16000	250	250	250		2	18750	750	15750	11500
	5	2	20	14			275.924	204.521	259.817	276.411			250	500	250	250			23750	3500	2500	9250
	5	2	16	13			270.509	203.292	241.388	274.828			7000	0	0	0			1000	29000	43250	29500
	4	0	13	10			260.058	0	227.428	264.014			21750	0	0	0			15750	3750	41500	4000
	2		9	9			222.391		223.443	255.139			6250	0	0	0			12750	16500	6500	19750
	2		8	7			215.724		221.736	226.42			2750	0	0	0			250	4000	16750	4250
	2		6	6			196.529		221.056	216.707			500	0	0	0			10250	54000	20000	46500
	0		2	1			0		219.171	208.21			3500	0	0	0			35750	41000	25750	7750
			1	1					152.305	157.153			0	0	0	0			23000	15750	24000	17000
2	89	88	120	105		2	889.811	538.217	433.361	385.049			0	0	0	0			26250	143000	1750	4500
	85	86	76	59			849.004	507.231	342.55	343.055			0	0	0	0			4750	28250	1250	0
	61	80	57	54			826.533	498.951	338.218	336.152			0	0	0	0			10000	17250	39500	0
	53	80	46	47			729.76	496.367	336.774	308.24			0	0	0	0			1750	38500	11250	0
	53	65	44	44			532.17	429.578	323.506	299.619			0	0	0	0			51000	21750	3750	0
	36	55	26	41			529.366	410.186	318.108	291.736			0	0	0	0			0	0	0	0
	35	54	23	40			515.064	398.237	309.455	285.716			0	0	0	0			0	0	0	0
	34	52	21	39			512.738	397.976	289.597	263.705
	19	41	21	37			508.229	394.031	281.575	263.337
	16	38	17	25			505.688	391.88	267.347	246.327
	16	34	15	19			474.736	387.147	266.615	245.181
	15	32	7	17			417.189	364.789	265.493	244.278
	14	31	7	6			399.875	356.273	263.834	234.125
	11	29	7	5			392.133	354.901	255.822	222.419
	9	25	6	3			376.139	350.756	255.754	221.121
	5	22	5	2			333.069	349.81	247.894	209.522
	3	19	5	2			314.638	344.284	235.806	205.478
	2	8	4	1			307.898	343.805	221.326	195.513
	2	8	3	1			302.068	341.448	210.374	148.78
	1	6	2	0			297.542	334.99	202.733	0
	1	6	1	0			281.722	299.625	164.999	0
	1	5	0	0			166.268	262.394	0	0
	0	4	0	0			0	244.688	0	0
	0	1		0			0	234.8		0
