# Supplementary material for: In vivo screen of Plasmodium targets for mosquito-based malaria control
Source: Nature. 2025 May 21;643(8072):785–93. doi: 10.1038/s41586-025-09039-2 (PMC12267055; doi:10.1038/s41586-025-09039-2)
Supplement: Supplementary file 12 — Source Data Extended Data Fig. 4 [file 41586_2025_9039_MOESM12_ESM.xlsx]

## Sheet: Extended Data 4a-LDPE one year
Extended Data Figure 4a: One year low density polyethylene ELQ films tarsal contact
5% w/w					1% w/w					1% w/w combination (0.5% ELQ-453 + 0.5% ELQ-613)
Replicate	Control LDPE	ELQ-453	ELQ-613		Replicate	Control LDPE	ELQ-453	ELQ-613		Replicate	Control LDPE	ELQ-613+ ELQ-453
1	18	0	0		1	5	0	0		1	20	0
	21	0	0			4	0	0			42	0
	27	0	0			64	0	0			2	0
	4	0	0			6	0	0			3	0
	24	0	0			3	0	0			50	0
	4	0	0			5	0	0			17	0
	16	0	0			1	0	0			2	0
	4	0	0			34	0	0			1	0
	19	0	0			26	0	0			5	0
	12	0	0			2	0	0			2	0
	11	0	0			4	0	0			1	0
	28	0	0			7	0	0			13	0
	6	0	0			1	0	0			1	0
	13	0	0			17	0	0			14	0
	81	0	0			24	0	0			40	0
	11	0	0			2	0	0			1	0
	61	0	0			7	0	0			5	0
	1	0	0			2	0	0			14	0
	8	0	0			6	0	0			5	0
	104	0	0			1	0	0			4	0
	29	0	0			0	0	0			12	0
	8	0	0			0	0	0			0	0
	16	0	0			0	0	0			0	0
	53	0	0			0		0			0	0
	9	0	0			0		0		2	8	0
	2	0	0			0					31	0
	47	0	0			0					46	0
	138	0	0			0					33	0
	59	0	0			0					4	0
	3	0	0			0					2	0
	1	0	0		2	5	0	0			8	0
	0	0	0			64	0	0			11	0
			0			3	0	0			20	0
2	33	0	0			18	0	0			3	0
	44	0	0			41	0	0			9	0
	36	0	0			14	0	0			1	0
	13	0	0			36	0	0			1	0
	27	0	0			19	0	0			26	0
	38	0	0			39	0	0			14	0
	12	0	0			26	0	0			1	0
	7	0	0			43	0	0			14	0
	1	0	0			11	0	0			2	0
	3	0	0			44	0	0			3	0
	7	0	0			26	0	0			20	0
	11	0	0			46	0	0			0	0
	341	0	0			24	0	0			0	0
	33	0	0			20	0	0			0	0
	10	0	0			29	0	0			0	0
	1	0	0			30	0	0
	20	0	0			4	0	0
	0	0	0			0	0	0
	0	0	0			0	0	0
	0	0	0				0	0
	0	0	0					0
		0	0
		0	0
		0	0
			0

## Sheet: Extended Data 4b-RES
Extended Data Figure 4b: ELQ film activity against insecticide resistant (RES) mosquitoes
Control: LDPE film
ELQ-613+453: 1% w/w combination (0.5% ELQ-453 + 0.5% ELQ-613) LDPE film
Replicate	G3 Control	G3 ELQ-613+453	RES Control	RES ELQ-613+453
1	3	0	21	0
	8	0	11	0
	2	0	25	0
	74	0	4	0
	43	0	18	0
	22	0	11	0
	12	0	8	0
	21	0	7	0
	1	0	20	0
	1	0	2	0
	1	0	1	0
	2	0	47	0
	2	0	35	0
	1	0	67	0
	46	0	5	0
	1	0	68	0
	14	0	8	0
	29	0	20	0
	38	0	1	0
	48	0	17	0
	0	0	0	0
	0	0	0	0
	0	0	0	0
	0	0	0	0
	0		0	0
	0		0
	0
2	75	0	3	0
	52	0	2	0
	58	0	23	0
	39	0	1	0
	89	0	19	0
	80	0	1	0
	8	0	3	0
	24	0	19	0
	34	0	12	0
	41	0	52	0
	82	0	1	0
	5	0	8	0
	110	0	2	0
	47	0	11	0
	20	0	3	0
	122	0	14	0
	21	0	11	0
	7	0	38	0
	23	0	9	0
	41	0	15	0
	0	0	0	0
	0	0	0	0
		0	0	0
			0	0
3	42	0	6	0
	10	0	10	0
	13	0	124	0
	115	0	16	0
	165	0	10	0
	47	0	199	0
	1	0	126	0
	38	0	51	0
	14	0	4	0
	55	0	190	0
	98	0	150	0
	36	0	216	0
	24	0	30	0
	10	0	0	0
	20	0	11	0
	81	0	43	0
	17	0	10	0
	6	0	128	0
	54	0	11
	16	0
	10	0
	62	0
	21	0
	42	0

## Sheet: Extended Data 4c-Extruded HDPE
Extended Data Figure 4c: Extruded HDPE ELQ Combination Film
Control: Extruded HDPE film
ELQ-613+ELQ-453: Extruded 1% w/w combination (0.5% ELQ-453 + 0.5% ELQ-613) HDPE film
Replicate	Control HDPE	ELQ-613+ ELQ-453
	95	0
	12	0
	118	0
	9	0
	39	0
	63	0
	26	0
	27	0
	40	0
	53	0
	71	0
	33	0
	79	0
	37	0
	98	0
	127	0
	45	0
	74	0
	85	0
	3
	35
	39
	9
	8
2	64	0
	11	0
	92	0
	3	0
	7	0
	30	0
	65	0
	19	0
	1	0
	18	0
	1	0
	127	0
	40	0
	1	0
	166	0
	22	0
	33	0
	98	0
	30	0
	131	0
	93	0
	65	0
	59	0
	58	0
