# Supplementary material for: In vivo screen of Plasmodium targets for mosquito-based malaria control
Source: Nature. 2025 May 21;643(8072):785–93. doi: 10.1038/s41586-025-09039-2 (PMC12267055; doi:10.1038/s41586-025-09039-2)
Supplement: Supplementary file 13 — Source Data Extended Data Fig. 5 [file 41586_2025_9039_MOESM13_ESM.xlsx]

## Sheet: Extended Data Fig 5
Extended Data Figure 5: V284L oocysts
Also source data for oocyst percent change in Extended Data Table 2
Oocysts
Replicate	WT	V284L
1	98	9
	91	7
	63	6
	49	2
	32	1
	20	1
	11	1
	9	1
	9	1
	1	0
	1	0
	1	0
	0	0
	0	0
	0	0
	0	0
	0	0
	0	0
	0	0
	0
2	1	6
	11	2
	10	1
	6	0
	7	0
	16	0
	1	0
	11	0
	17	0
	7	0
	8	0
	45	0
	1	0
	1	0
	1
	1
	0
	0
	0
	0
	0
	0
	0
3	96	0
	31	0
	49	0
	9	0
	14	0
	34	0
	51	0
	59	0
	35	0
	22	0
	12	0
	70	0
	123	0
	148	0
	13	0
	54	0
	7	0
	14	0
	17	0
	38	0
	5	0
	55	0
	2	0
	0	0
4	89	1
	37	1
	37	1
	35	1
	20	0
	19	0
	18	0
	17	0
	16	0
	16	0
	15	0
	14	0
	12	0
	12	0
	11	0
	8	0
	8	0
	8	0
	7	0
	7	0
	7	0
	6	0
	6	0
	5	0
	5	0
	5	0
	4	0
	4	0
	4	0
	4	0
	3	0
	3	0
	2	0
	2	0
	1	0
	1	0
	0	0
	0	0
	0	0
	0	0
		0
		0
5	19	6
	4	1
	37	7
	2	1
	4	0
	1	0
	6	0
	4	0
	10	0
	8	0
	11	0
	29	0
	46	0
	10	0
	23	0
	55	0
	16	0
	3	0
	0	0
	0	0
		0
		0
		0
		0
		0
